# Supplementary material for: Transcriptional Profiling of ParA and ParB Mutants in Actively Dividing Cells of an Opportunistic Human Pathogen Pseudomonas aeruginosa
Source: PLoS One. 2014 Jan 31;9(1):e87276. doi: 10.1371/journal.pone.0087276 (PMC3909081; doi:10.1371/journal.pone.0087276)
Supplement: Table S1 — The P. aeruginosa ParAB regulon genes. The list of genes differentially expressed in parA null and parB null (common in parA null and parB null list) as compared with reference PAO1161 P. aeruginosa, indicated by pairwise comparison of microarray data (fold change FC ≥2; p-value ≤0.05). All assigned PseudoCAP function categories [29] for the identified genes are presented as abbreviations (see legend). RpoS, QS, PQS, RpoN(KinB), PprB, stress regulated genes are marked (Regulons column) with marked also genes involved in homeostasis maintenance (CORE in Regulons column), according to appropriate references [32], [50], [62], [40], [34], [45], [47]. The last column indicates genes from Venn diagram presented in Figure 3A with genes set marked by appropriate number in bracket. (XLS) [file pone.0087276.s001.xls]

## Sheet: Arkusz1
			PseudoCAP	parAnull vs. WT		parBnull vs. WT			to Figure 3A		Legend:
ID	Gene	Gene product	abbreviations	p-value	FC	p-value	FC	Regulons	Venn diagram sets		used abbreviations for	PseudoCAP functional categories:
ig_188448_189120	---	---	ig	5.47512e-05	-2.83443	5.96224e-05	-2.78364				AP	Adaptation, Protection
ig_3526677_3527428	---	---	ig	0.00160711	2.57954	0.00142908	2.64475				ARS	Antibiotic resistance and susceptibility
ig_4240578_4241341	---	---	ig	0.000784031	-2.34492	0.000346053	-2.75932				CHE	Chemotaxis
ig_4559649_4560294	---	---	ig	0.000270783	4.02587	0.000147534	4.86141				CHSP	Chaperones & heat shock proteins
ig_6125079_6125795	---	---	ig	0.0106028	-2.23077	0.00877191	-2.31942				MA	Motility & Attachment
PA0009	glyQ	glycyl-tRNA synthetase alpha chain	TPTMD, AABM	0.00207374	-2.13742	0.000763276	-2.57646	Stress, RpoN(KinB)	[14]		RPTP	Related to phage, transposon, plasmids
PA0022	yrdC	conserved hypothetical protein	HUU	0.000148697	-2.09096	0.000122498	-2.15529				SF	Secreted Factors (toxins, enzymes, alginate)
PA0038	---	---	HUU	0.000387636	3.21406	0.000102796	4.67036	RpoS	[24]		MP	Membrane proteins
PA0039	---	---	HUU	0.000484806	2.61275	0.00166636	2.08412	RpoS	[24]		PSE	Protein secretion/export apparatus
PA0045	---	---	HUU	0.0006101	-3.07695	0.000128322	-4.76321	CORE			TSM	Transport of small molecules
PA0046	---	---	HUU	0.00106102	-3.56903	0.000293917	-5.33838				TCRS	Two-component regulatory systems
PA0047	---	---	HUU	0.000514834	-4.10265	0.000157155	-6.12577	PQS			TR	Transcriptional regulators
PA0109	---	---	MP	2.03793e-05	2.82581	2.05397e-06	5.54667	RpoS, QS, RpoN(KinB)	[17]		CD	Cell division
PA0122	rahU	---	AP	0.00348004	2.22441	0.00211173	2.4495	RpoS, QS, PprB, RpoN(KinB)	[17]		CWLC	Cell wall / LPS / capsule
PA0134	gda2	probable guanine deaminase	NBM	0.00105865	2.2789	4.98096e-05	4.86293				DRRMR	DNA replication, recombination, modification and repair
PA0155	pcaR	transcriptional regulator PcaR	TR, CCC	0.00194531	-2.68653	0.00112703	-3.05006				NCRNA	Non-coding RNA gene
PA0165	---	---	HUU	0.000155458	-3.67612	0.000166715	-3.60757	Stress, QS	[42]		TRNAPD	Transcription, RNA processing and degradation
PA0167	---	probable transcriptional regulator	TR	0.00251487	-2.0529	0.000394583	-2.93863	Stress, QS	[42]		TPTMD	Translation, post-translational modification, degradation
PA0176	aer2	aerotaxis transducer Aer2	CHE, AP	0.00170563	4.25835	0.00300453	3.57885	RpoS, QS, RpoN(KinB)	[17]		AABM	Amino acid biosynthesis and metabolis
PA0177	---	probable purine-binding chemotaxis protein	CHE, AP	0.00500017	3.44963	0.0050007	3.44952	RpoS, RpoN(KinB)	[29]		BCPGC	Biosynthesis of cofactors, prosthetic groups and carriers
PA0178	---	probable two-component sensor	TCRS, AP, CHE	0.000486734	3.82922	0.000235455	4.78472	RpoS, RpoN(KinB)	[29]		CCC	Carbon compound catabolism
PA0179	---	probable two-component response regulator	TCRS, AP, CHE	0.00329222	2.15533	0.000515214	3.17864	RpoS, QS, RpoN(KinB)	[17]		CIM	Central intermediary metabolism
PA0200	---	---	HUU	0.00663231	3.33316	0.000364017	9.99883	Stress, QS, RpoN(KinB)	[6]		EM	Energy metabolism
PA0236	---	probable transcriptional regulator	TR	0.00415199	-2.35538	0.00239476	-2.6438	RpoN(KinB), PQS	[27]		FAPM	Fatty acid and phospholipid metabolism
PA0263	hcpC	secreted protein Hcp	SF	0.000645755	2.51837	0.000429802	2.73889	RpoS, QS	[22]		NBM	Nucleotide biosynthesis and metabolism
PA0269	---	conserved hypothetical protein	HUU	0.000110552	2.19459	1.49757e-05	3.26674	RpoN(KinB), QS, PQS	[21]		PE	Putative enzymes
PA0270	---	---	HUU	0.000800954	2.26916	0.000216606	2.95042	RpoN(KinB), QS, PQS	[21]		HUU	Hypothetical, unclassified, unknown
PA0271	---	---	HUU	0.00691437	2.01573	0.0049077	2.14034	RpoN(KinB), QS, PQS	[21]		ig	Intergenic regions
PA0277	---	conserved hypothetical protein	HUU	0.000172558	-3.79609	0.000175963	-3.77554	RpoS, PQS	[24]		pseudo	with pseudogenes
PA0316	serA	D-3-phosphoglycerate dehydrogenase	AABM	0.000204429	-2.62627	6.58462e-05	-3.45818
PA0331	ilvA1	threonine dehydratase, biosynthetic	AABM	0.000299981	-2.34851	8.56497e-05	-3.13884
PA0340	---	conserved hypothetical protein	MP	0.000136169	-2.26475	5.49775e-05	-2.68001
PA0341	lgt	prolipoprotein diacylglyceryl transferase	FAPM, TPTMD	0.000276731	-2.19374	8.0079e-06	-5.08765
PA0342	thyA	thymidylate synthase	NBM, BCPGC	0.000180104	-2.35538	0.000146817	-2.4448
PA0356	---	---	HUU	0.00443492	-2.66863	0.00435837	-2.67938
PA0357	mutM	formamidopyrimidine-DNA glycosylase	DRRMR	0.000990515	-2.61949	0.000405516	-3.34497
PA0363	coaD	phosphopantetheine adenylyltransferase	CIM	4.80469e-05	-2.77046	6.51367e-05	-2.70108	QS, PQS	[36]
PA0372	---	probable zinc protease	PE	0.00110282	-2.1283	0.0011079	-2.12668	RpoN(KinB)	[27]
PA0378	mgtA	probable transglycosylase	CWLC	0.00183019	-2.42414	0.000659175	-3.02601	Stress	[46]
PA0381	thiG	thiamine biosynthesis protein, thiazole moiety	BCPGC	0.000335943	-2.4662	3.40135e-05	-4.26798
PA0382	micA	DNA mismatch repair protein MicA	DRRMR	0.000238639	-4.02012	7.63276e-05	-5.83102
PA0389	---		HUU	0.000112014	-2.63957	6.6814e-05	-2.95779
PA0390	metX	homoserine O-acetyltransferase	AABM	0.000425947	-4.42687	0.000708835	-3.79664	PQS
PA0419	yggJ	conserved hypothetical protein	HUU	0.000928411	-2.72901	0.000447437	-3.23646
PA0421	---	---	PE	0.000968981	-2.29994	0.000149069	-3.489
PA0438	codB	cytosine permease	TSM, NBM	0.000257991	-3.37086	0.000408683	-3.08948	PQS
PA0447	gcdH	glutaryl-CoA dehydrogenase	FAPM, AABM, CCC	0.000682849	2.12434	0.000993738	2.01576	CORE
PA0459	clpC	probable ClpA/B protease ATP binding subunit	TPTMD	0.00266698	2.26206	0.00158465	2.55164	Stress, RpoS, QS	[3]
PA0460	---	---	HUU	0.000575755	2.10558	0.000657958	2.06178	CORE
PA0461	yihG	conserved hypothetical protein	HUU	0.000535096	-2.07265	0.000159166	-2.56267
PA0479	---	probable transcriptional regulator	TR	0.000613586	2.61502	5.22905e-05	4.99599	RpoS, RpoN(KinB)	[29]
PA0484	---	conserved hypothetical protein	HUU	0.00859109	2.52317	0.00474051	2.9105	RpoS	[24]
PA0506	---	probable acyl-CoA dehydrogenase	PE	0.000211145	2.62036	2.05594e-06	11.9417	Stress, RpoS	[7]
PA0529	---	conserved hypothetical protein	HUU	0.00187707	2.68903	6.16661e-06	26.206	Stress	[46]
PA0541	---	---	HUU	3.34188e-06	-2.38386	5.66932e-07	-3.63203	RpoN(KinB)	[27]
PA0559	yhiN	conserved hypothetical protein	HUU	0.000442261	-2.81168	0.000653673	-2.58813
PA0572	---	---	HUU	0.00497771	3.42584	0.00815013	2.98396	CORE
PA0579	rpsU	30S ribosomal protein S21	TPTMD	0.00254608	-2.10354	0.000732985	-2.7159	Stress	[46]
PA0586	ycgB	conserved hypothetical protein	HUU	0.00291536	5.81276	0.00234438	6.35657	RpoS, QS	[22]
PA0587	yeaH	conserved hypothetical protein	HUU	0.00187013	5.32909	0.000610363	8.47714	RpoS	[24]
PA0588	yeaG	conserved hypothetical protein	HUU	9.98141e-05	4.92093	2.32122e-05	8.57901	RpoS, QS	[22]
PA0592	ksgA	rRNA (adenine-N6,N6)-dimethyltransferase	TRNAPD	0.000512199	-2.27463	0.000434604	-2.34219
PA0607	rpe	ribulose-phosphate 3-epimerase	EM	1.06483e-05	-3.62116	7.67228e-06	-3.95561
PA0608	gph	probable phosphoglycolate phosphatase	CCC	0.000648022	-2.44766	0.000580888	-2.50025
PA0610	prtN	transcriptional regulator PrtN	TR	0.00172173	3.23137	0.00217402	3.04412	Stress, QS, RpoN(KinB), PprB	[6]
PA0612	ptrB	repressor, PtrB	TR	3.30419e-05	2.97533	4.2472e-05	2.8302	Stress	[46]
PA0613	---	---	HUU	1.33104e-05	4.55197	1.59785e-05	4.5367	Stress	[46]
PA0614	---	---	HUU	4.81066e-06	6.15074	1.47244e-05	4.3806	Stress, QS	[42]
PA0615	---	---	HUU	1.27558e-08	6.83964	3.87752e-08	4.93007	Stress, QS	[42]
PA0616	---	---	RPTP	1.61045e-06	7.29248	5.4248e-06	4.89984	Stress, QS	[42]
PA0617	---	probable bacteriophage protein	RPTP	2.73589e-05	7.55966	6.42263e-05	5.4655	Stress, QS	[42]
PA0618	---	probable bacteriophage protein	RPTP	3.83145e-06	5.44886	1.01927e-05	4.01908	Stress, QS	[42]
PA0619	---	probable bacteriophage protein	RPTP	7.29048e-06	5.55635	2.39628e-05	3.91043	Stress, QS	[42]
PA0620	---	probable bacteriophage protein	RPTP	4.41124e-06	5.40811	3.23669e-05	3.08447	Stress, QS	[42]
PA0621	---	conserved hypothetical protein	RPTP	8.42391e-06	4.20235	5.51618e-05	2.66172	Stress, QS	[42]
PA0622	---	probable bacteriophage protein	RPTP	2.46119e-06	4.96978	1.16288e-05	3.22677	Stress, QS	[42]
PA0623	---	probable bacteriophage protein	RPTP	6.30422e-06	4.59161	3.08526e-05	3.01624	Stress, QS	[42]
PA0624	---	---	RPTP	5.86882e-07	5.33831	3.69509e-06	3.30719	Stress, QS	[42]
PA0625	---	---	RPTP	2.94677e-05	6.33811	7.52378e-05	4.58912	Stress, QS	[42]
PA0626	---	---	RPTP	3.98229e-06	4.49086	1.75401e-05	3.04179	Stress, QS	[42]
PA0627	---	conserved hypothetical protein	RPTP	4.33769e-06	5.36013	1.91214e-05	3.60149	Stress, QS	[42]
PA0628	---	conserved hypothetical protein	RPTP	4.39513e-05	5.04007	0.000103616	3.87938	Stress, QS	[42]
PA0629	---	conserved hypothetical protein	RPTP	8.34042e-06	6.64001	2.87513e-05	4.35857	Stress, QS	[42]
PA0630	---	---	RPTP	3.86637e-06	5.62036	1.26059e-05	3.89315	Stress, QS, PQS	[42]
PA0631	---	---	RPTP	2.03705e-07	7.01626	8.39292e-07	4.33278	Stress, QS	[42]
PA0632	---	---	RPTP	3.77466e-07	4.60945	1.1964e-06	3.5126	Stress, QS	[42]
PA0633	---	---	RPTP	3.18644e-07	4.42496	1.61802e-06	2.92405	Stress, QS	[42]
PA0634	---	---	RPTP	5.85615e-07	4.53442	3.44007e-06	2.88224	Stress	[46]
PA0635	---	---	RPTP	4.42009e-06	6.63566	2.2664e-05	3.92959	Stress, QS	[42]
PA0636	---	---	RPTP	1.82635e-05	5.22802	7.70637e-05	3.42788	Stress, QS	[42]
PA0637	---	conserved hypothetical protein	RPTP	2.95362e-06	7.56777	1.45155e-05	4.39577	Stress, QS	[42]
PA0638	---	probable bacteriophage protein	RPTP	2.40835e-06	5.57286	1.39241e-05	3.33617	Stress, QS	[42]
PA0639	---	conserved hypothetical protein	RPTP	2.57767e-06	7.18739	1.16749e-05	4.27752	Stress, QS	[42]
PA0640	---	probable bacteriophage protein	RPTP	2.57331e-08	5.18902	2.22704e-07	3.03092	Stress, QS	[42]
PA0641	---	probable bacteriophage protein	RPTP	2.73308e-06	10.188	2.37715e-05	4.47192	Stress, QS	[42]
PA0643	---	---	RPTP	1.65716e-05	6.50561	0.000131384	3.4028	Stress, QS, RpoN(KinB)	[6]
PA0644	---	---	RPTP	3.8722e-05	5.87351	0.000346839	3.07496	Stress, QS	[42]
PA0645	---	---	RPTP	7.73745e-06	4.6369	0.000172836	2.25219	Stress, QS	[42]
PA0646	---	---	RPTP	9.49149e-06	5.17476	0.000102448	2.83761	Stress, QS	[42]
PA0647	---	---	RPTP	0.000113201	3.82373	0.00199067	2.06743	Stress, QS	[42]
PA0648	---	---	RPTP	6.38252e-06	6.25043	5.42261e-05	3.42296	Stress, QS	[42]
PA0654	speD	S-adenosylmethionine decarboxylase proenzyme	CIM	0.000527056	-2.89948	0.00219631	-2.17917
PA0656	ycfF	probable HIT family protein	PE	0.00041906	3.26941	0.000137721	4.46518	RpoS, RpoN(KinB)	[29]
PA0706	cat	chloramphenicol acetyltransferase	ARS	0.00188053	-2.00491	0.00189049	-2.00327
PA0732	---	---	HUU	0.00113818	2.51008	6.17436e-05	5.4829	RpoS	[24]
PA0736	---	---	MP	0.000738417	-2.26179	0.000371865	-2.57281	QS	[36]
PA0743	---	probable 3-hydroxyisobutyrate dehydrogenase	CCC	0.000810851	3.76839	8.24136e-05	8.55789	RpoS, RpoN(KinB)	[29]
PA0746	---	probable acyl-CoA dehydrogenase	PE	0.000441218	2.32673	0.000468443	2.30198	QS	[36]
PA0747	---	probable aldehyde dehydrogenase	PE	3.00539e-05	2.64189	9.76182e-06	3.39092	QS	[36]
PA0750	ung	uracil-DNA glycosylase	DRRMR	6.6586e-07	-4.47075	5.06366e-07	-5.17742
PA0758	---	---	HUU	0.00388956	-2.24319	0.00136131	-2.78531	Stress	[46]
PA0760	---	conserved hypothetical protein	HUU	0.00106662	-2.2658	0.000198699	-3.22302
PA0767	lepA	GTP-binding protein LepA	PSE, TPTMD	0.000182459	-2.18537	9.30695e-05	-2.45732
PA0774	yecP	conserved hypothetical protein	HUU	0.000247347	-3.45563	0.000339774	-3.23305
PA0775	yecO	conserved hypothetical protein	HUU	7.30442e-05	-4.72197	4.50796e-05	-5.55127	CORE
PA0788	---	---	HUU	0.00842147	2.6879	0.000417137	7.01167	RpoS, RpoN(KinB)	[29]
PA0797	---	probable transcriptional regulator	TR	0.00051946	-3.89259	0.00172904	-2.91433	PprB
PA0805	---	---	HUU	0.00452716	2.10003	0.000858334	2.93924	QS	[36]
PA0807	ampDh3	---	ARS	0.000602718	2.34681	0.000300635	2.69137	Stress, RpoN(KinB)	[14]
PA0826	ssrA	tmRNA (PA0826.2)	AABM	0.00432476	2.37627	0.00044571	4.18813	QS	[36]
PA0830	---	---	HUU	9.30802e-05	5.16532	3.60113e-06	24.1539
PA0858	---	conserved hypothetical protein	HUU	2.27651e-05	-4.61012	6.3414e-05	-3.45296
PA0907	---	---	HUU	0.000274531	3.11748	0.000437594	2.82651	Stress, PprB	[46]
PA0909	---	---	RPTP, MP	3.3679e-05	2.41511	3.39318e-05	2.46421	Stress	[46]
PA0910	---	---	HUU	3.95277e-05	4.08739	6.14589e-05	3.61845	Stress, QS	[42]
PA0911	---	---	HUU	7.92409e-05	4.17063	7.48354e-05	4.24187	Stress	[46]
PA0915	yehS	conserved hypothetical protein	HUU	4.2698e-06	-2.52515	4.25257e-06	-2.57765	Stress	[46]
PA0918	---	cytochrome b561	EM	0.00528447	2.94953	0.00186858	3.95056	RpoS	[24]
PA0937	yaiL	conserved hypothetical protein	HUU	0.000157924	-2.45489	7.15428e-05	-2.88079
PA0938	---	---	HUU	1.43448e-07	-2.73205	2.94828e-07	-2.46826	CORE
PA0945	purM	phosphoribosylaminoimidazole synthetase	NBM	0.00190785	-2.31789	0.0011009	-2.58404
PA0961	---	probable cold-shock protein	TR	0.000446892	-2.59085	0.000505833	-2.52738
PA0963	aspS	aspartyl-tRNA synthetase	TRNAPD, TPTMD	0.000716046	-2.09609	0.000407221	-2.36586	RpoN(KinB)	[27]
PA1014	---	probable glycosyl transferase	PE	8.15245e-05	-2.57269	6.48717e-05	-2.69256
PA1041	---	probable outer membrane protein precursor	TSM, MP	0.000234367	3.86651	0.000363638	3.43089	RpoS, RpoN(KinB)	[29]
PA1043	---	---	HUU	5.65737e-05	-2.33268	0.000107481	-2.14523
PA1077	flgB	flagellar basal-body rod protein FlgB	MA, CWLC	0.00273488	3.36373	0.0037673	3.10224	Stress	[46]
PA1081	flgF	flagellar basal-body rod protein FlgF	MA, CWLC	0.000570472	3.90045	0.00124789	3.25597	RpoN(KinB)	[27]
PA1130	rhlC	rhamnosyltransferase 2	AP, CWLC	0.000102416	3.90437	0.000716979	2.46962	QS	[36]
PA1135	yedU	conserved hypothetical protein	HUU	0.000255004	3.81847	0.000849336	2.84278
PA1157	---	probable two-component response regulator	TCRS, TR	0.000176303	-5.20469	0.000167392	-5.2989	Stress, PQS	[46]
PA1161	rrmA	rRNA methyltransferase	TRNAPD	4.25574e-07	-2.38544	3.01793e-07	-2.53824
PA1162	dapE	succinyl-diaminopimelate desuccinylase	AABM	0.0010405	-2.14698	0.00112047	-2.12081
PA1172	napC	cytochrome c-type protein NapC	EM	0.000796837	5.81226	0.00329973	3.60683	RpoS	[24]
PA1173	napB	cytochrome c-type protein NapB precursor	EM	0.000738181	6.42015	0.00189414	4.5361	RpoS, QS, RpoN(KinB)	[17]
PA1174	napA	periplasmic nitrate reductase protein NapA	EM	5.03329e-05	10.9557	7.9349e-05	8.84565	RpoS, RpoN(KinB)	[29]
PA1175	napD	NapD protein of periplasmic nitrate reductase	EM	0.000100566	6.41939	0.000138776	5.69298	RpoS, QS, RpoN(KinB)	[17]
PA1176	napF	ferredoxin protein NapF	EM	2.18572e-05	8.39649	2.95914e-05	7.39163	RpoS, QS, RpoN(KinB)	[17]
PA1177	napE	periplasmic nitrate reductase protein NapE	EM	0.000970169	3.70792	0.000672106	4.1322	RpoS, QS, RpoN(KinB)	[17]
PA1182	---	probable transcriptional regulator	TR	0.00217843	-2.11728	0.00144469	-2.2753
PA1183	dctA	C4-dicarboxylate transport protein	TSM	5.43827e-05	3.08577	2.43605e-06	8.94631	Stress, QS, PQS, RpoN(KinB)	[6]
PA1192	ydaO	conserved hypothetical protein	HUU	0.000420317	-2.49197	0.000145061	-3.13199
PA1193	---	---	HUU	9.67742e-06	-3.54005	5.29786e-06	-4.31781	RpoN(KinB)	[27]
PA1222	mltA	probable membrane-bound lytic murein transglycolase A	CWLC	0.000150569	-2.79232	0.000136413	-2.85243
PA1271	---	probable tonB-dependent receptor	TSM	0.000153957	-2.4275	0.000128142	-2.51267
PA1275	cobD	cobalamin biosynthetic protein CobD	BCPGC	0.00203412	-2.06748	0.00100084	-2.35086
PA1290	---	probable transcriptional regulator	TR	0.00576869	2.52661	0.00551021	2.55253	PQS
PA1304	---	probable oligopeptidase	PE	0.000316202	-2.05531	0.000157161	-2.30273
PA1323	---	---	HUU	0.000551482	2.5114	8.0966e-05	3.96136	CORE
PA1324	---	---	HUU	0.000605656	2.27506	6.74119e-05	3.67656	CORE
PA1344	yvaG	probable short-chain dehydrogenase	PE	0.00485159	2.03386	0.000578374	3.13207	RpoS, QS	[22]
PA1366	---	---	HUU	0.00126322	2.32501	0.001056	2.48411	RpoS	[24]
PA1404	---	---	HUU	0.000723677	2.22669	0.00021676	2.90477	RpoN(KinB), QS	[21]
PA1415	---	---	HUU	0.00415474	2.05175	0.00239626	2.26056	RpoS	[24]
PA1431	rsaL	regulatory protein RsaL	TR, SF, AP	0.00166882	2.21688	0.000809445	2.54202	QS, PprB	[36]
PA1463	---	---	HUU	0.00116227	2.0488	4.14428e-05	4.2454	Stress, RpoN(KinB)	[14]
PA1475	ccmA	heme exporter protein CcmA	TSM	0.000537896	-2.70404	0.000776466	-2.5075	PQS
PA1504	---	probable transcriptional regulator	TR	0.000250355	-2.57654	0.000321053	-2.45509
PA1516	---	---	HUU	0.00163023	2.40165	0.000416853	3.37496
PA1524	xdhA	xanthine dehydrogenase	NBM	0.000140331	5.20826	2.74027e-05	10.0673
PA1542	---	---	HUU	0.00414652	2.42951	0.000696314	3.75118	QS	[36]
PA1545	---	---	HUU	0.000699561	2.25205	2.7968e-05	4.89544	RpoN(KinB)	[27]
PA1562	acnA	aconitate hydratase 1	EM	0.000614863	3.06073	0.000293052	3.70416	RpoS, RpoN(KinB)	[29]
PA1563	ygdE	conserved hypothetical protein	HUU	0.000122911	-3.25382	0.000252534	-2.75999
PA1581	sdhC	succinate dehydrogenase (C subunit)	EM	0.00114287	-2.07858	6.05378e-05	-3.89457	Stress, RpoN(KinB)	[14]
PA1674	folE2	GTP cyclohydrolase I precursor	BCPGC	0.000936594	-2.36828	0.000161669	-3.49693	RpoN(KinB)	[27]
PA1675	---	conserved hypothetical protein	HUU	0.00153081	-2.2346	0.00220307	-2.09856
PA1677	---	conserved hypothetical protein	HUU	0.000499092	2.11875	0.000620863	2.07525
PA1728	---	---	HUU	0.0012598	2.83815	0.000232164	4.47449	RpoS, RpoN(KinB)	[29]
PA1732	---	conserved hypothetical protein	HUU	0.00210291	2.30726	0.00284896	2.19297	RpoS	[24]
PA1733	---	conserved hypothetical protein	HUU	0.000229362	2.17273	0.000113857	2.45444	RpoS	[24]
PA1736	---	probable acyl-CoA thiolase	PE	0.0107509	2.24632	5.4671e-05	13.2965	Stress	[46]
PA1737	fadB	probable 3-hydroxyacyl-CoA dehydrogenase	PE	0.00379764	2.77129	6.67539e-05	11.386	Stress	[46]
PA1746	---	---	HUU	0.00174755	2.48534	3.8023e-05	7.72132	Stress, QS, RpoN(KinB)	[6]
PA1747	---	---	HUU	5.02916e-05	2.07767	2.7173e-07	8.17284
PA1750	---	phospho-2-dehydro-3-deoxyheptonate aldolase	AABM	0.00245679	-2.30028	0.00139595	-2.60513
PA1753	---	conserved hypothetical protein	HUU	0.000452326	2.43512	1.55878e-05	5.96855
PA1757	thrH	homoserine kinase	AABM	0.000269555	-2.61932	0.000113084	-3.17164
PA1784	---	---	HUU	0.00156291	2.858	0.000970591	3.20909	RpoS, QS	[22]
PA1790	---	---	HUU	0.000920345	-2.05034	0.000810189	-2.09203	QS	[36]
PA1791	---	---	HUU	0.00085017	-3.39893	0.00319166	-2.53504	Stress, RpoS	[7]
PA1800	tig	trigger factor	CHSP, CD	0.00854797	-2.25957	0.00180463	-3.2299	RpoN(KinB)	[27]
PA1833	yhfP	probable oxidoreductase	PE	0.000269868	2.14748	2.26127e-05	3.66157
PA1847	nfuA	NfuA	ARS, AP	0.00704694	2.44744	0.00927157	2.30851
PA1860	---	---	PE	0.00505028	2.46403	0.00438453	2.54049	RpoS, RpoN(KinB)	[29]
PA1880	---	probable oxidoreductase	PE	0.00319817	2.67068	0.00269432	2.77773	RpoS, RpoN(KinB)	[29]
PA1888	---	---	HUU	0.00081403	3.63133	0.000127691	6.73793	RpoS, QS	[22]
PA1901	phzC2	phenazine biosynthesis protein PhzC	SF	0.000852675	2.69215	0.00137983	2.45458	RpoS, QS, PQS, PprB	[22]
PA1902	phzD2	phenazine biosynthesis protein PhzD	SF	0.000295701	2.53162	0.000533488	2.3135	CORE
PA1903	phzE2	phenazine biosynthesis protein PhzE	SF	0.000984676	2.72713	0.00288203	2.22232	RpoS, QS, PQS, PprB	[22]
PA1904	phzF2	probable phenazine biosynthesis protein	SF	0.000446446	3.19194	0.000632889	2.93648	CORE
PA1905	phzG2	probable pyridoxamine 5'-phosphate oxidase	SF	0.000789899	3.13147	0.00115604	2.85967	Stress, RpoS, QS, PprB	[3]
PA1920	nrdD	class III (anaerobic) ribonucleoside-triphosphate reductase subunit	NBM	0.0100548	2.93901	0.000265073	11.5012
PA1930	---	probable chemotaxis transducer	CHE, AP	0.000958543	6.60049	0.000133964	17.529	RpoS, QS	[22]
PA1947	rbsA	ribose transport protein RbsA	TSM	0.000295855	2.71785	6.6243e-06	9.60434	QS	[36]
PA2003	bdhA	3-hydroxybutyrate dehydrogenase	CCC	6.89846e-05	4.67014	0.000825627	2.53123	RpoN(KinB), QS	[21]
PA2021	---	---	HUU	0.00694223	2.88867	0.000429568	7.51473	RpoN(KinB)	[27]
PA2023	galU	UTP--glucose-1-phosphate uridylyltransferase	CIM	0.000215349	-2.6786	0.000241056	-2.61766	RpoN(KinB)	[27]
PA2025	gor	glutathione reductase	AABM, BCPGC	0.000132221	2.21031	4.58897e-05	2.72951
PA2042	ygjU	probable transporter (membrane subunit)	TSM	2.32433e-05	-4.20938	5.25979e-05	-3.51162
PA2063	---	---	HUU	1.05065e-05	-4.63488	8.3034e-06	-5.10976
PA2066	---	---	HUU	0.000168013	6.17956	0.00166784	3.10833	RpoN(KinB), QS, PQS	[21]
PA2068	---	probable major facilitator superfamily (MFS) transporter	TSM, MP	1.91893e-05	7.15544	0.00237611	2.03716	RpoN(KinB), QS, PQS, PprB	[21]
PA2071	fusA2	elongation factor G	TPTMD	0.00160088	2.695	0.000355966	3.9441	RpoS	[24]
PA2121	---	probable transcriptional regulator	TR	0.000200892	3.54623	7.19157e-05	4.78994	RpoS, PQS	[24]
PA2174	---	---	HUU	0.00458972	2.5694	0.000323797	5.65222	RpoS	[24]
PA2182	---	---	HUU	0.00729001	2.85629	0.00648948	2.94342	RpoS, RpoN(KinB)	[29]
PA2281	---	probable transcriptional regulator	TR	0.000295536	-2.18707	0.000397127	-2.12429	RpoN(KinB)	[27]
PA2288	---	---	HUU	0.000856934	2.47046	0.000315216	3.06452	Stress, RpoN(KinB), PprB	[14]
PA2298	---	probable oxidoreductase	PE	0.000318616	2.427	9.73151e-05	3.11336	PQS
PA2300	chiC	chitinase	CCC	0.000122288	6.55482	0.00103305	3.39659	RpoS, QS, RpoN(KinB)	[17]
PA2302	ambE	---	SF, PE	4.97416e-06	4.70342	0.000232667	2.02231	CORE
PA2321	gnuK	gluconokinase	EM, CCC	2.15105e-05	-2.26016	4.36021e-06	-3.08602	QS, PprB	[36]
PA2364	---	---	HUU	0.00304175	2.20592	0.00154718	2.51254	RpoS, RpoN(KinB)	[29]
PA2373	---	conserved hypothetical protein	HUU	0.00509924	2.29586	0.00937647	2.04785	RpoS, RpoN(KinB)	[29]
PA2398	fpvA	ferripyoverdine receptor	TSM	0.00178318	-4.26263	0.00030935	-8.3098	CORE
PA2426	pvdS	sigma factor PvdS	TR	0.00296298	-2.37597	0.00412462	-2.28635	CORE
PA2442	gcvT2	glycine cleavage system protein T2	AABM, CIM	2.31769e-05	-4.7323	0.000137376	-2.93958	Stress, QS, RpoN(KinB)	[6]
PA2444	glyA2	serine hydroxymethyltransferase	AABM	9.09223e-06	-12.8437	0.000894855	-2.6767	RpoN(KinB), QS	[21]
PA2449	---	probable transcriptional regulator	TR	0.00575864	-2.01544	0.00072508	-3.09728
PA2486	---	---	HUU	0.000159919	2.87058	2.67354e-05	4.80985	RpoN(KinB), QS	[21]
PA2504	---	---	HUU	0.00898841	2.2891	0.0112181	2.18873	RpoS, RpoN(KinB)	[29]
PA2545	xthA	exodeoxyribonuclease III	DRRMR	0.000570377	-2.01269	0.00022036	-2.35237
PA2562	---	---	HUU	0.000199076	2.94555	6.63518e-05	3.88304	Stress, RpoS	[7]
PA2570	pa1L	PA-I galactophilic lectin	AP, CWLC, MA	0.00139997	6.95129	0.000948187	8.26264	RpoS, QS, PprB, RpoN(KinB)	[17]
PA2572	---	probable two-component response regulator	TCRS, TR	0.000669067	4.568	0.00022634	6.7649	RpoS, QS	[22]
PA2573	---	probable chemotaxis sensory transducer	CHE, AP	0.0011984	4.36642	0.000291691	7.35952	RpoS, QS, RpoN(KinB)	[17]
PA2577	---	probable transcriptional regulator	TR	0.00132872	2.53655	0.000368312	3.41249	RpoS	[24]
PA2622	cspD	cold-shock protein CspD	AP, TR	0.000266391	2.38604	0.000670019	2.04385
PA2629	purB	adenylosuccinate lyase	AABM, NBM	0.0017673	-2.55803	0.00196471	-2.54817	RpoN(KinB), QS	[21]
PA2660	---	---	HUU	0.00277249	-4.24775	0.00239015	-4.46371	QS	[36]
PA2664	fhp	flavohemoprotein	EM	0.0126988	41.0423	0.0021233	296.551	RpoS	[24]
PA2668	---	---	HUU	0.00459138	2.00214	0.00344881	2.10035
PA2757	---	---	MP	8.50561e-05	-3.05701	1.95145e-05	-4.52965
PA2775	---	---	MP	0.000350169	-2.59366	0.000513764	-2.48138	RpoS	[24]
PA2788	---	probable chemotaxis transducer	CHE, AP	0.00200843	2.92553	0.000196734	5.87377	RpoN(KinB), PQS	[27]
PA2792	---	---	HUU	8.33175e-05	-2.28678	5.74525e-05	-2.50987	Stress, RpoS	[7]
PA2793	---	---	HUU	0.000316169	-2.07341	0.000202188	-2.22775	Stress	[46]
PA2799	---	---	HUU	0.000526101	3.63704	0.000129553	5.6619	RpoS	[24]
PA2800	vacJ	conserved hypothetical protein	HUU	0.00214418	-2.53464	0.00278359	-2.40284
PA2812	yadG	probable ATP-binding component of ABC transporter	TSM	6.21505e-05	-2.32608	0.000137302	-2.05177	QS	[36]
PA2815	yafH	probable acyl-CoA dehydrogenase	PE	0.00102632	2.23658	0.000208845	3.13102	RpoS, RpoN(KinB)	[29]
PA2820	---	---	HUU	0.00126725	2.29969	0.000351464	3.10811	Stress	[46]
PA2823	---	conserved hypothetical protein	HUU	0.000834297	-2.03557	1.4794e-05	-5.40152
PA2827	yeaA	conserved hypothetical protein	HUU	0.00201787	2.06561	0.00130661	2.22327
PA2828	---	probable aminotransferase	PE	6.82229e-05	-3.09483	4.66367e-05	-3.54553
PA2829	---	---	HUU	0.000241178	-2.94451	0.000220888	-3.00424	PQS
PA2876	pyrF	orotidine 5'-phosphate decarboxylase	NBM	4.65006e-05	-3.15491	2.13404e-05	-3.84628	QS, PQS	[36]
PA2883	---	---	HUU	0.000441785	3.48594	5.69731e-05	6.78075
PA2901	---	---	HUU	0.000575095	-2.51761	0.00105363	-2.30527
PA2902	---	---	HUU	0.00227939	-2.27106	0.00105158	-2.648
PA2906	---	probable oxidoreductase	PE	0.000334875	-2.06093	2.48782e-05	-3.44991	PQS
PA2907	cobL	precorrin-6y-dependent methyltransferase CobL	BCPGC	8.80524e-05	-2.28144	1.59781e-05	-3.22084
PA2920	---	probable chemotaxis transducer	CHE, AP	0.0060693	2.48705	9.88748e-05	9.3901	RpoS, PQS, RpoN(KinB)	[29]
PA2939	pepB	probable aminopeptidase	SF	0.000688582	5.90541	0.00333276	3.57918	RpoS, QS, PprB	[22]
PA2964	pabC	4-amino-4-deoxychorismate lyase	BCPGC	0.000251016	-2.86794	0.000421182	-2.57157	Stress	[46]
PA2965	fabF1	beta-ketoacyl-acyl carrier protein synthase II	FAPM	7.43633e-05	-2.8206	0.000156778	-2.46568	Stress	[46]
PA2983	---	probable tolQ-type transport protein	TSM	0.00120527	-2.35562	0.000158584	-3.74288	Stress	[46]
PA2999	nqrA	Na+-translocating NADH:ubiquinone oxidoreductase subunit Nrq1	EM	0.00109753	-2.18994	0.00031431	-2.85265
PA3000	aroP1	aromatic amino acid transport protein AroP1	TSM	0.00203188	-2.06114	0.00129494	-2.22422	Stress, RpoN(KinB)	[14]
PA3001	---	probable glyceraldehyde-3-phosphate dehydrogenase	PE	0.00149579	-2.36622	0.00261383	-2.17785
PA3005	nagZ	beta-N-acetyl-D-glucosaminidase	AABM, PE, ARS	0.000169581	-2.34774	7.06323e-05	-2.78212
PA3017	---	conserved hypothetical protein	HUU	0.011379	2.18178	0.00132559	3.73718	RpoN(KinB)	[27]
PA3018	---	---	HUU	7.47378e-05	-6.93964	9.56214e-05	-6.30408
PA3019	uup	probable ATP-binding component of ABC transporter	TSM	0.000919158	-2.91467	0.000838916	-2.97776
PA3027	---	probable transcriptional regulator	TR	7.6066e-07	-2.89699	1.03929e-06	-2.7601
PA3040	yqjD	conserved hypothetical protein	HUU	0.000284378	2.66079	0.00016759	2.98393
PA3041	yqjE	---	MP	0.000452884	2.27095	0.00024589	2.54258	RpoN(KinB)	[27]
PA3042	---	---	HUU	0.00744429	2.64677	0.00207932	3.70952	RpoN(KinB)	[27]
PA3049	rmf	ribosome modulation factor	TPTMD	0.00111827	5.01101	0.000347907	7.93375	Stress	[46]
PA3050	pyrD	dihydroorotate dehydrogenase	NBM	1.00149e-05	-2.71259	9.14884e-06	-2.76312
PA3089	---	---	HUU	7.88098e-05	4.11612	5.5186e-05	4.76796	RpoS, PQS, RpoN(KinB)	[29]
PA3116	---	probable aspartate-semialdehyde dehydrogenase	AABM	0.00100767	-2.32655	0.00083275	-2.41116
PA3121	leuC	3-isopropylmalate dehydratase large subunit	AABM	8.45424e-05	2.26406	0.000100886	2.20963
PA3127	---	---	HUU	0.000595962	2.98237	0.00135159	2.53478
PA3139	aspC	probable amino acid aminotransferase	AABM, PE	0.000247629	-3.0155	0.000459943	-2.63366	QS	[36]
PA3242	htrB	probable lauroyl acyltransferase	CWLC	0.000434611	-2.3389	0.00014498	-2.91569
PA3243	minC	cell division inhibitor MinC	CD	0.00261781	-2.3344	0.000978639	-2.87179
PA3246	rluA	pseudouridine synthase RluA	TRNAPD	0.00167721	-2.20533	0.00183313	-2.17137
PA3314	---	probable ATP-binding component of ABC transporter	TSM	0.00185877	-2.55933	0.000200135	-4.56234	PQS
PA3322	---	---	HUU	1.7033e-05	-2.01788	9.76247e-06	-2.19463
PA3361	lecB	fucose-binding lectin PA-IIL	MA	0.000498208	5.59428	0.000145747	9.6467	RpoS, QS	[22]
PA3397	fpr	NADP+-dependent ferredoxin reductase	EM, BCPGC	3.23736e-06	-2.62617	6.728e-06	-2.35559
PA3418	ldh	leucine dehydrogenase	AABM	0.000159539	7.11051	1.09481e-05	32.1892	RpoS, QS, RpoN(KinB)	[17]
PA3456	---	---	HUU	1.18779e-06	-2.12994	6.03892e-07	-2.37788
PA3458	---	probable transcriptional regulator	TR	0.00843939	2.24714	8.95463e-05	9.03679
PA3472	---	---	HUU	0.000313849	-2.35766	5.32495e-05	-3.45526
PA3473	---	---	MP	0.00432635	-2.01725	0.00452333	-2.00259
PA3478	rhlB	rhamnosyltransferase chain B	SF	0.00725762	2.31222	0.0135171	2.04837	RpoN(KinB), QS, PprB	[21]
PA3480	dcd	probable deoxycytidine triphosphate deaminase	NBM	0.00121244	-2.17196	0.000387104	-2.73548	QS	[36]
PA3491	rnfC	probable ferredoxin	EM, MP	0.000376977	-2.0813	0.000425476	-2.04298
PA3520	---	---	HUU	0.000432316	14.8235	0.000241035	21.1191	CORE
PA3527	pyrC	dihydroorotase	NBM	0.00139733	-2.02159	0.000542081	-2.37378
PA3569	mmsB	3-hydroxyisobutyrate dehydrogenase	CCC	0.00107154	2.70211	0.000690346	2.98462	QS	[36]
PA3585	glpM	membrane protein GlpM	TSM, MP	0.000521498	-2.41934	0.000272468	-2.75602
PA3605	---	---	MP	0.00344762	-2.64763	0.00356464	-2.62788
PA3615	---	---	HUU	0.000377772	2.18125	2.46558e-05	3.94527	Stress	[46]
PA3626	ygbO	conserved hypothetical protein	HUU	0.00237085	-2.04646	0.00208963	-2.11427
PA3635	eno	enolase	TPTMD, CCC, EM	0.000472484	-2.10243	9.18878e-05	-2.84934	PprB
PA3636	kdsA	2-dehydro-3-deoxyphosphooctonate aldolase	CWLC, CCC	5.03214e-06	-2.86756	4.31931e-06	-3.06383
PA3637	pyrG	CTP synthase	NBM	0.000109988	-3.11297	0.000196392	-2.73618
PA3639	accA	acetyl-coenzyme A carboxylase carboxyl transferase (alpha subunit)	FAPM	0.0017476	-2.16281	0.000810065	-2.49228	Stress	[46]
PA3641	---	probable amino acid permease	TSM	0.000528115	-3.74526	0.000392974	-4.09757	Stress	[46]
PA3642	rnhB	ribonuclease HII	DRRMR	0.000590531	-2.07225	0.000271952	-2.36073	Stress	[46]
PA3643	lpxB	lipid A-disaccharide synthase	CWLC	0.00118241	-2.34024	0.0015897	-2.24727	Stress	[46]
PA3644	lpxA	UDP-N-acetylglucosamine acyltransferase	CWLC	0.0011176	-2.00029	0.000899488	-2.06865	Stress	[46]
PA3650	dxr	1-deoxy-d-xylulose 5-phosphate reductoisomerase	BCPGC	7.13991e-05	-2.69866	2.09548e-05	-3.5819
PA3651	cdsA	phosphatidate cytidylyltransferase	FAPM	0.00032424	-2.5691	8.61866e-05	-3.46904
PA3652	uppS	undecaprenyl pyrophosphate synthetase	BCPGC, CWLC	0.000102707	-2.50137	6.43935e-05	-2.80977
PA3654	pyrH	uridylate kinase	NBM	0.000400997	-2.44358	0.00042405	-2.44148
PA3672	---	probable ATP-binding component of ABC transporter	TSM	0.000867104	-2.04009	0.00093929	-2.0152	PQS
PA3675	---	---	HUU	0.00169379	-2.07568	0.000900796	-2.31403
PA3679	---	---	HUU	0.00119364	-3.1503	0.000642821	-3.71527	PQS
PA3686	adk	adenylate kinase	NBM	0.000414902	-2.37672	0.00047293	-2.32089	Stress, QS	[42]
PA3688	---	---	HUU	0.000162564	7.38537	9.21036e-05	9.48404	RpoS, QS	[22]
PA3691	---	---	HUU	0.000113277	2.51504	5.96594e-06	5.37793	CORE
PA3692	lptF	Lipotoxon F, LptF	TSM, MP	0.00037484	2.98294	4.39305e-05	5.50927	QS, RpoN(KinB)	[21]
PA3701	prfB	peptide chain release factor 2	pseudo	0.00158849	-2.01776	0.000487345	-2.47778
PA3712	---	---	HUU	0.00118499	2.38434	0.00140113	2.31051	Stress, RpoN(KinB)	[14]
PA3716	---	---	HUU	0.00145672	-2.77476	0.000540966	-3.58325
PA3723	yqjM	probable FMN oxidoreductase	PE	0.000252448	6.20112	4.74843e-05	13.1935	RpoS, RpoN(KinB)	[29]
PA3734	---	---	HUU	0.000308977	2.02981	8.2787e-06	4.58889	QS	[36]
PA3777	xseA	exodeoxyribonuclease VII large subunit	DRRMR	6.20849e-05	-2.39003	6.50977e-05	-2.36992
PA3779	---	---	HUU	1.60714e-05	-5.5275	2.1848e-05	-5.22148	RpoS, QS	[22]
PA3780	---	---	MP	5.52056e-05	-5.63079	5.25857e-05	-5.72926	RpoS, QS	[22]
PA3781	---	probable transporter	TSM, MP	0.000806514	-5.19018	0.00117004	-4.56587	RpoS, QS	[22]
PA3806	yfgB	conserved hypothetical protein	HUU	0.000241989	-2.18536	0.000112726	-2.50108
PA3818	suhB	extragenic suppressor protein SuhB	TPTMD, AP	2.48377e-05	-2.46707	7.51187e-05	-2.1009
PA3821	secD	secretion protein SecD	PSE, MP	0.00195454	-2.68902	0.00051139	-3.76367	Stress	[46]
PA3823	tgt	queuine tRNA-ribosyltransferase	TRNAPD, TPTMD	0.00224884	-2.30801	0.00270668	-2.22996
PA3824	queA	S-adenosylmethionine:trna ribosyltransferase-isomerase	TPTMD	4.41879e-06	-2.92251	1.25451e-05	-2.46155
PA3846	---	---	HUU	0.000180233	3.05941	6.6597e-05	3.95244	RpoS, RpoN(KinB)	[29]
PA3858	aapJ	probable amino acid-binding protein	TSM	0.0014615	2.19096	0.00100829	2.34185	RpoS, RpoN(KinB)	[29]
PA3865	---	probable amino acid binding protein	TSM	2.95126e-05	2.10712	2.4343e-06	3.49016	QS	[36]
PA3866	---	pyocin protein	SF, AP	2.21449e-07	4.83119	1.22189e-05	2.0395	CORE
PA3870	moaA1	molybdopterin biosynthetic protein A1	BCPGC	0.000542747	6.38875	0.00446153	3.19089	RpoN(KinB), QS	[21]
PA3871	nifM	probable peptidyl-prolyl cis-trans isomerase, PpiC-type	TPTMD, CHSP	4.95863e-05	26.396	0.000160243	13.0508	RpoN(KinB), QS	[21]
PA3872	narI	respiratory nitrate reductase gamma chain	EM	1.68597e-05	19.9279	5.08366e-05	10.8966	QS	[36]
PA3873	narJ	respiratory nitrate reductase delta chain	EM	4.20247e-05	20.2934	9.21782e-05	12.9525	RpoS, QS	[22]
PA3874	narH	respiratory nitrate reductase beta chain	EM	0.000209747	26.4812	0.000204812	26.9181	QS	[36]
PA3875	narG	respiratory nitrate reductase alpha chain	EM	0.000354064	14.7008	7.64088e-05	40.4763	RpoS, QS, PQS, RpoN(KinB)	[17]
PA3876	narK2	nitrite extrusion protein 2	TSM, MP	0.00108667	9.88976	5.21656e-05	76.8589	QS	[36]
PA3877	narK1	nitrite extrusion protein 1	TSM, MP	0.00930961	7.90347	0.000585194	48.6063	Stress, QS, PprB	[42]
PA3887	nhaP	Na+/H+ antiporter NhaP	TSM, MP	0.00123605	-2.12271	0.000177329	-3.18877	Stress, QS	[42]
PA3903	prfC	peptide chain release factor 3	TPTMD	2.07897e-05	-3.04613	1.40954e-05	-3.43893
PA3904	---	---	HUU	2.01035e-05	-2.36995	2.93717e-05	-2.22264	CORE
PA3905	---	---	HUU	0.000600719	-2.87425	0.000526972	-2.96184	QS	[36]
PA3914	moeA1	molybdenum cofactor biosynthetic protein A1	BCPGC	0.000876107	15.3986	7.43195e-05	111.708	RpoN(KinB), QS	[21]
PA3919	ylaK	conserved hypothetical protein	HUU	1.7809e-05	18.8629	2.58206e-05	15.229
PA3922	---	conserved hypothetical protein	HUU	0.000221792	3.35084	0.000313461	3.13781
PA3923	---	---	HUU	6.18939e-05	3.17968	6.21467e-05	3.3045	CORE
PA3931	---	conserved hypothetical protein	HUU	0.000998235	2.75703	0.00391782	2.10857	RpoS	[24]
PA3934	---	conserved hypothetical protein	MP	5.98293e-05	-4.2993	4.19601e-05	-5.01677
PA3949	---	---	HUU	0.00331644	-2.07812	0.00123424	-2.49259	Stress	[46]
PA3950	---	probable ATP-dependent RNA helicase	TRNAPD	0.000260267	-2.19488	0.000468409	-2.0022
PA3969	---	conserved hypothetical protein	HUU	3.97269e-05	2.21234	2.28045e-06	4.12645
PA3972	aidB	probable acyl-CoA dehydrogenase	PE	0.000316075	6.58374	3.18696e-05	20.7175
PA3973	---	probable transcriptional regulator	TR	0.0127114	5.01778	0.00414749	8.33771	RpoS, RpoN(KinB), PprB	[29]
PA3975	thiD	phosphomethylpyrimidine kinase	BCPGC	0.000515466	-2.29475	0.000367814	-2.44102
PA3980	miaB	conserved hypothetical protein	HUU	0.000133906	-2.95512	0.000145208	-2.99527
PA3984	lnt	apolipoprotein N-acyltransferase	CWLC, TPTMD	7.03779e-05	-2.68185	3.33818e-05	-3.28932	QS	[36]
PA3986	---	---	HUU	0.00375771	2.25734	0.000524093	3.52391	RpoS, QS	[22]
PA3992	---	---	HUU	0.0013421	-2.04862	0.00147948	-2.05627
PA4007	proA	gamma-glutamyl phosphate reductase	BCPGC, AABM	0.000126276	-2.38587	0.000170981	-2.26242
PA4017	yraR	conserved hypothetical protein	HUU	3.09919e-05	2.20931	3.75019e-06	3.41574	PQS
PA4027	---	---	HUU	0.00225236	2.64335	0.00013038	6.00315	RpoN(KinB), PQS	[27]
PA4035	---	---	HUU	0.000931286	-2.05541	0.000458434	-2.31425	Stress	[46]
PA4043	ispA	geranyltranstransferase	BCPGC	9.40689e-05	-2.49627	4.6775e-05	-2.87558
PA4050	pgpA	phosphatidylglycerophosphatase A	FAPM	0.00145518	-2.66851	0.00113032	-2.82249
PA4051	thiL	thiamine monophosphate kinase	BCPGC	0.00140806	-2.23344	0.000751099	-2.51346
PA4052	nusB	NusB protein	TRNAPD	0.000520868	-2.41598	0.000141813	-3.18978
PA4053	ribE	6,7-dimethyl-8-ribityllumazine synthase	BCPGC	0.000495367	-2.21574	0.00024168	-2.56438
PA4058	---	---	HUU	0.00105915	-2.38374	0.00150741	-2.27105	RpoS, QS	[22]
PA4059	---	---	HUU	0.00311613	-2.03991	0.00264121	-2.0967	RpoS, RpoN(KinB)	[29]
PA4060	---	---	HUU	0.00114003	-2.19982	0.000996844	-2.25203
PA4108	---	cyclic di-GMP phosphodiesterase	MA, CWLC	0.000474867	3.63309	6.79714e-05	6.93459	RpoN(KinB)	[27]
PA4141	---	---	HUU	0.000143539	4.02033	0.000524416	2.90294	RpoS, QS, PprB, RpoN(KinB)	[17]
PA4142	---	probable secretion protein	PSE	0.00265782	2.65672	0.000479806	4.24329	RpoN(KinB), QS, PQS	[21]
PA4209	phzM	probable phenazine-specific methyltransferase	PE	0.00200255	2.47431	0.000695308	3.13526	QS	[36]
PA4211	phzB	probable phenazine biosynthesis protein	SF	0.0018307	2.37321	0.00236284	2.26691	RpoS, QS, PprB	[22]
PA4217	phzS	flavin-containing monooxygenase	PE	0.000290023	4.01248	0.000320649	3.8974	CORE
PA4222	pchI	probable ATP-binding component of ABC transporter	TSM	0.00490697	-2.71853	0.00615972	-2.63537	CORE
PA4223	pchH	probable ATP-binding component of ABC transporter	TSM, MP	0.000220009	-3.69517	0.000726582	-2.75725	CORE
PA4224	pchG	pyochelin biosynthetic protein PchG	TSM, MP	0.000203464	-6.94399	0.00251251	-3.08011	CORE
PA4230	pchB	salicylate biosynthesis protein PchB	TSM, SF	5.50484e-05	-4.74633	0.000790401	-2.43656	CORE
PA4275	nusG	transcription antitermination protein NusG	TRNAPD	5.85123e-05	-3.02414	7.39112e-05	-2.87109
PA4276	secE	secretion protein SecE	PSE	4.69772e-05	-2.91851	5.15285e-05	-2.94673	Stress	[46]
PA4292	---	probable phosphate transporter	TSM, MP	9.72787e-05	-3.17484	0.000610949	-2.19917	RpoN(KinB), PQS	[27]
PA4294	---	---	HUU	0.00270401	2.01931	2.36703e-05	6.80513	RpoS, QS, RpoN(KinB)	[17]
PA4296	pprB	two-component response regulator, PprB	TCRS, TR	0.000167409	2.84447	8.96607e-06	6.71542	CORE
PA4307	pctC	chemotactic transducer PctC	CHE, AP	4.99869e-06	-5.77855	2.19543e-05	-3.8257
PA4311	---	conserved hypothetical protein	HUU	0.00196311	2.32774	8.41495e-05	5.22634	RpoS, QS	[22]
PA4319	---	conserved hypothetical protein	MP	0.00873036	-2.18182	0.00174357	-3.11635
PA4368	---	---	HUU	0.01253	2.00192	0.00973669	2.13486
PA4369	---	---	HUU	0.00264245	3.1627	0.00106322	4.09657	RpoN(KinB)	[27]
PA4404	---	---	HUU	4.54715e-05	-2.66014	4.10781e-05	-2.79703	Stress	[46]
PA4432	rpsI	30S ribosomal protein S9	TPTMD	9.16141e-05	-2.17239	1.35043e-05	-3.1512
PA4438	yhcM	conserved hypothetical protein	HUU	0.000539044	-3.88317	0.00263173	-2.64418	Stress, PQS	[46]
PA4443	cysD	ATP sulfurylase small subunit	AABM, CIM	0.000334098	-2.28874	7.89924e-05	-3.10044	QS	[36]
PA4445	ybgI	conserved hypothetical protein	HUU	0.000258398	-3.98268	0.000138707	-4.82482
PA4450	murA	UDP-N-acetylglucosamine 1-carboxyvinyltransferase	CWLC	0.000165058	-2.14851	9.23767e-05	-2.43536
PA4455	yrbE	probable permease of ABC transporter	TSM, MP	6.06693e-05	-2.03328	5.72402e-05	-2.05071	Stress	[46]
PA4456	yrbF	probable ATP-binding component of ABC transporter	TSM	7.57341e-07	-2.7177	2.19206e-06	-2.31273
PA4462	rpoN	RNA polymerase sigma-54 factor	TR	5.09421e-05	-2.31637	4.53521e-05	-2.36379	RpoN(KinB)	[27]
PA4480	mreC	rod shape-determining protein MreC	CD, CWLC	5.77389e-05	-2.33759	4.09142e-05	-2.50723	CORE
PA4481	mreB	rod shape-determining protein MreB	CD, CWLC	2.18409e-05	-3.13597	2.64941e-05	-3.11799	Stress, RpoN(KinB)	[14]
PA4485	---	conserved hypothetical protein	HUU	0.00952158	-2.47287	0.00623975	-2.77759	PQS
PA4498	---	probable metallopeptidase	TPTMD	0.00186663	-2.21733	0.000174203	-3.89092	Stress, RpoS, QS	[3]
PA4536	---	---	HUU	0.00226133	2.50072	0.000805143	3.16174	Stress, RpoN(KinB)	[14]
PA4548	dadA	probable D-amino acid oxidase	AABM	0.00155151	-2.07184	0.000526711	-2.53708
PA4569	ispB	octaprenyl-diphosphate synthase	EM, BCPGC	1.57195e-05	-3.73822	0.000111898	-2.41564	Stress, QS	[42]
PA4574	yqhA	conserved hypothetical protein	HUU	0.000493146	-2.5953	0.000473532	-2.6169	RpoN(KinB)	[27]
PA4602	glyA3	serine hydroxymethyltransferase	AABM	0.00357819	-2.28783	0.0015839	-2.72108
PA4607	---	---	HUU	0.000259804	3.92627	0.000374721	3.58102	RpoS	[24]
PA4608	---	---	HUU	0.010564	2.06897	0.00166754	3.07128	RpoS, RpoN(KinB)	[29]
PA4626	hprA	glycerate dehydrogenase	CIM	0.000924676	-2.08705	0.000151638	-2.9437
PA4628	lysP	lysine-specific permease	TSM, MP	0.00302074	-3.58625	0.00184662	-4.16828	Stress, QS	[42]
PA4631	---	---	HUU	6.39231e-05	-2.38621	6.91404e-05	-2.35321
PA4632	---	---	HUU	0.00383461	-2.00437	0.00056735	-2.92721	QS	[36]
PA4636	---	---	HUU	0.0001241	-3.63256	8.22686e-05	-4.07324	Stress	[46]
PA4641	---	still frameshift hypothetical protein	pseudo	0.000274322	2.74164	6.17451e-05	3.95434	RpoS, RpoN(KinB)	[29]
PA4642	---	---	HUU	2.58192e-05	-2.60914	2.31888e-05	-2.73933
PA4647	uraA	uracil permease	TSM, MP	0.00323532	-2.22896	0.000474375	-3.3993	Stress, RpoS	[7]
PA4657	---	---	HUU	0.00143696	2.00149	6.74126e-06	8.33414	RpoN(KinB)	[27]
PA4658		---	HUU	0.00198082	2.96239	1.49495e-05	20.8179
PA4665	prfA	peptide chain release factor 1	TPTMD	0.000360513	-2.39349	0.000312848	-2.47514
PA4666	hemA	glutamyl-tRNA reductase	TPTMD, AABM, BCPGC	0.00301573	-2.28217	0.00326466	-2.29041	Stress	[46]
PA4670	prs	ribose-phosphate pyrophosphokinase	NBM, CCC	4.90065e-06	-4.3925	6.22163e-06	-4.13454	CORE
PA4672	pth	peptidyl-tRNA hydrolase	TPTMD	0.00017187	-4.90746	0.000204669	-4.63564	Stress, RpoN(KinB)	[14]
PA4673	ychF	conserved hypothetical protein	HUU	0.000752665	-3.59997	0.000791184	-3.64102	CORE
PA4675	optH	probable TonB-dependent receptor	TSM	0.00214733	-5.08482	0.00611259	-3.58141	RpoN(KinB)	[27]
PA4676	yadF	probable carbonic anhydrase	PE	0.000713374	-2.46384	0.00153137	-2.14505	QS	[36]
PA4679	---	---	HUU	0.00211841	-2.18514	0.00207108	-2.19386
PA4684	---	---	HUU	0.000173379	-3.176	0.000126532	-3.49128
PA4714	---	conserved hypothetical protein	HUU	0.00180608	2.25296	0.00171513	2.27427	Stress, RpoS	[7]
PA4719	---	probable transporter	TSM, MP	0.00133003	-2.97364	0.00219231	-2.65116	CORE
PA4720	trmA	tRNA (uracil-5-)-methyltransferase	TRNAPD	0.000704476	-2.26562	0.000611087	-2.32389
PA4724	yadB	probable aminoacyl-transfer RNA synthetase	PE	5.31759e-05	-2.05862	3.02811e-05	-2.30418
PA4729	panB	3-methyl-2-oxobutanoate hydroxymethyltransferase	BCPGC	0.000454016	-2.06599	9.60822e-05	-2.73055
PA4730	panC	pantoate--beta-alanine ligase	BCPGC	0.000498254	-2.00381	4.84915e-05	-3.16282
PA4738	yjbJ	conserved hypothetical protein	HUU	0.00111734	2.2765	0.0001919	3.3127	CORE
PA4739	---	---	HUU	0.000254443	2.42914	3.02371e-05	3.96863	CORE
PA4742	truB	tRNA pseudouridine 55 synthase	TRNAPD, TPTMD	0.00124509	-2.08971	0.00100715	-2.19439	Stress, RpoN(KinB)	[14]
PA4743	rbfA	ribosome-binding factor A	TPTMD, AP	9.69842e-05	-2.12011	5.00391e-05	-2.36591	Stress	[46]
PA4763	recN	DNA repair protein RecN	DRRMR	5.94711e-05	2.28302	7.8445e-06	3.48092	Stress	[46]
PA4768	smpB	SmpB protein	TPTMD	5.74641e-05	-2.79782	3.42437e-05	-3.27906
PA4781	---	cyclic di-GMP phosphodiesterase	TR, MA, CWLC	0.000265021	4.12076	0.000142907	5.00865	RpoS, RpoN(KinB)	[29]
PA4793	---	---	HUU	0.000586983	2.21443	0.000121642	3.02585
PA4809	fdhE	FdhE protein	EM	0.00114627	-2.91826	0.00208197	-2.55545
PA4810	fdnI	nitrate-inducible formate dehydrogenase, gamma subunit	EM	0.000745935	-2.35223	0.00166748	-2.04878	RpoS	[24]
PA4811	fdnH	nitrate-inducible formate dehydrogenase, beta subunit	EM	0.00134969	-2.29914	0.00301289	-2.00407
PA4840	yciH	conserved hypothetical protein	HUU	0.000399082	-2.25743	0.000544328	-2.1831	QS	[36]
PA4843	---	probable two-component response regulator	TCRS, TR	6.22974e-05	3.28015	2.82834e-05	4.13519	RpoS	[24]
PA4845	dipZ	thiol:disulfide interchange protein DipZ	TPTMD, CHSP	0.00115282	-2.13872	0.000613185	-2.3909	PQS
PA4846	aroQ1	3-dehydroquinate dehydratase	AABM	0.00716993	-2.01428	0.00117521	-2.88822	Stress	[46]
PA4852	yhdG	conserved hypothetical protein	HUU	0.0005544	-2.14722	0.000217086	-2.53909	QS	[36]
PA4876	osmE	osmotically inducible lipoprotein OsmE	AP, MP	0.00301666	2.40142	0.000648392	3.42431	CORE
PA4878	---	probable transcriptional regulator	TR	0.00535842	3.63446	0.0028145	4.4781	QS	[36]
PA4880	---	probable bacterioferritin	CIM	0.00015728	2.60009	1.23912e-05	4.99873	CORE
PA4915	---	probable chemotaxis transducer	CHE, AP	0.000494238	3.53646	9.6198e-05	5.93034	RpoS, RpoN(KinB)	[29]
PA4916	---	---	HUU	0.000624032	2.87192	2.556e-05	7.77745	RpoN(KinB), QS	[21]
PA4917	---	---	HUU	0.00110246	2.54647	0.00025707	3.58344	RpoN(KinB), QS	[21]
PA4919	pncB1	nicotinate phosphoribosyltransferase	BCPGC	2.24665e-06	4.12918	2.84939e-07	9.0369
PA4920	nadE	NH3-dependent NAD synthetase	BCPGC, AABM	0.000246037	2.6977	5.15591e-05	3.94356	Stress, RpoN(KinB)	[14]
PA4923	---	conserved hypothetical protein	HUU	0.00377967	-2.22451	0.00085204	-3.10779
PA4925	---	conserved hypothetical protein	HUU	0.00813284	3.00199	0.0125872	2.72167	RpoS, QS, RpoN(KinB)	[17]
PA4930	alr	biosynthetic alanine racemase	AABM	0.000349972	-2.30951	0.000286507	-2.43998
PA4952	yjeQ	conserved hypothetical protein	HUU	6.78189e-06	-2.43568	7.75353e-06	-2.45173
PA4956	rhdA	thiosulfate sulfurtransferase	CIM	5.74177e-05	-2.09657	5.19421e-05	-2.12909
PA4974	opmH	probable outer membrane protein precursor	PSE	0.000139121	-2.34534	0.000225882	-2.21171
PA5056	phaC1	poly(3-hydroxyalkanoic acid) synthase 1	CIM	0.000312639	2.3101	6.08696e-05	3.24358
PA5074	---	probable ATP-binding component of ABC transporter	TSM	0.00361868	-2.91736	0.000714611	-4.64721
PA5075	---	probable permease of ABC transporter	TSM, MP	0.00062493	-2.44446	7.26543e-05	-4.21711
PA5076	---	probable binding protein component of ABC transporter	TSM	0.0109062	-2.18638	0.000955396	-3.95762
PA5103	puuR	---	HUU	0.00525777	2.48866	0.00325379	2.77313	Stress, RpoS	[7]
PA5110	fbp	fructose-1,6-bisphosphatase	CCC, CIM	0.00330182	-2.20982	0.00523283	-2.03801	RpoN(KinB)	[27]
PA5127	yibK	probable rRNA methylase	PE	0.0016366	-2.70904	0.00132836	-2.83967
PA5130	yibN	conserved hypothetical protein	HUU	4.08799e-05	-2.45552	1.93442e-05	-2.84779	Stress, QS	[42]
PA5131	pgm	phosphoglycerate mutase	CCC	0.000428762	-2.18182	0.000544147	-2.14903	RpoN(KinB)	[27]
PA5136	---	---	HUU	0.000120452	-3.58898	7.31714e-05	-4.12277	RpoS	[24]
PA5138	---	---	HUU	0.000573806	-3.13209	0.000462914	-3.30446
PA5139	---	---	HUU	0.00017973	-5.08063	0.000161629	-5.26886	Stress	[46]
PA5140	hisF1	imidazoleglycerol-phosphate synthase, cyclase subunit	AABM	0.0027267	-2.14124	0.000765441	-2.74185
PA5141	hisA	phosphoribosylformimino-5-aminoimidazole carboxamide	AABM	0.00399587	-2.71279	0.0018185	-3.30059
PA5142	hisH1	glutamine amidotransferase	AABM	0.00145181	-2.75401	0.000898966	-3.08087
PA5143	hisB	imidazoleglycerol-phosphate dehydratase	AABM	1.01501e-05	-2.34331	2.32413e-05	-2.05368
PA5152	---	probable ATP-binding component of ABC transporter	TSM	0.000137166	-2.20711	0.000158213	-2.15658	Stress, QS	[42]
PA5154	---	probable permease of ABC transporter	TSM, MP	0.000253714	-2.03218	5.99908e-05	-2.65333	RpoN(KinB), QS	[21]
PA5183	---	---	MP	0.00394159	-2.32322	0.00130256	-2.95232	RpoN(KinB)	[27]
PA5192	pckA	phosphoenolpyruvate carboxykinase	CCC, EM	0.00101406	-2.32165	0.000210018	-3.28816	Stress, RpoN(KinB)	[14]
PA5193	yrfI	heat shock protein HSP33	CHSP	0.00018836	-2.7045	0.000332388	-2.41827
PA5194	---	---	MP	9.31519e-05	-3.67765	7.52653e-05	-3.8995
PA5215	gcvT1	glycine-cleavage system protein T1	AABM, CIM	0.000727415	-2.02477	0.000148298	-2.68417
PA5252	yheS	probable ATP-binding component of ABC transporter	TSM	0.000983626	-2.35588	0.00217672	-2.0865	PQS
PA5286	yjbQ	conserved hypothetical protein	HUU	0.00222891	-3.10389	0.00138489	-3.52354	QS	[36]
PA5296	rep	ATP-dependent DNA helicase Rep	DRRMR	0.000102528	-2.94181	4.2629e-05	-3.64228
PA5298	xpt	xanthine phosphoribosyltransferase	NBM	2.1062e-05	-3.67586	1.35952e-05	-4.33143
PA5302	dadX	catabolic alanine racemase	AABM	0.00548894	-2.04022	0.00071879	-3.15935
PA5309	pauB4	FAD-dependent oxidoreductase	CCC, PE	3.05737e-06	-2.90493	2.67253e-06	-3.10228	QS	[36]
PA5353	glcF	glycolate oxidase subunit GlcF	CCC, CIM	0.00921221	3.72617	0.00429435	4.86078	RpoN(KinB), QS	[21]
PA5354	glcE	glycolate oxidase subunit GlcE	CCC, CIM	0.00489814	4.48737	0.00116625	7.99455	RpoS, QS, RpoN(KinB)	[17]
PA5355	glcD	glycolate oxidase subunit GlcD	CCC, CIM	0.000499375	3.99885	0.000119911	6.49007	RpoN(KinB), QS	[21]
PA5357	ubiC	---	BCPGC	0.00138368	-2.5483	0.00144284	-2.58298
PA5358	ubiA	4-hydroxybenzoate-octaprenyl transferase	BCPGC, EM	0.000210483	-2.00166	6.90965e-05	-2.39739
PA5359	---	---	HUU	0.000682442	2.69583	0.000499872	2.88671	RpoS, RpoN(KinB)	[29]
PA5370	---	probable major facilitator superfamily (MFS) transporter	TSM, MP	0.00818455	-2.08955	0.00735413	-2.13088
PA5425	purK	phosphoribosylaminoimidazole carboxylase	NBM	0.00231233	-2.63602	0.00207811	-2.69899
PA5426	purE	phosphoribosylaminoimidazole carboxylase, catalytic subunit	NBM	0.000389707	-2.89536	0.000370395	-2.92889
PA5430	---	---	MP	0.000694583	-2.18449	0.000264782	-2.60962
PA5440	yegQ	probable peptidase	TPTMD, PE	9.01143e-05	-7.7432	0.000160012	-6.15364	Stress	[46]
PA5462	---	---	HUU	0.00198736	-2.15443	0.00137321	-2.30346	Stress	[46]
PA5472	---	---	HUU	0.000444827	-2.64739	0.000125644	-3.66058
PA5473	yjbB	conserved hypothetical protein	MP	7.30109e-05	2.27694	1.55241e-06	6.03924
PA5479	gltP	proton-glutamate symporter	TSM, MP	0.00156794	-2.44549	0.0010155	-2.6748	Stress, RpoN(KinB)	[14]
PA5491	---	probable cytochrome	EM	0.000426319	-2.05085	0.000100078	-2.69225	QS	[36]
PA5502	---	---	HUU	1.67324e-06	-2.63092	1.55186e-06	-2.73478	Stress	[46]
PA5512	mifS	---	TCRS, CWLC	0.000580195	-3.04426	0.000570589	-3.05642
PA5513	poxA	---	HUU	0.000161658	-2.24603	0.000127598	-2.4065
PA5533	---	---	HUU	3.21714e-05	-2.32404	9.27492e-06	-3.08595	QS	[36]
PA5546	---	conserved hypothetical protein	PE	0.00276519	2.13428	0.000356517	3.27466	RpoS, QS	[22]
PA5550	glmR	GlmR transcriptional regulator	TR	0.000242044	-2.30193	0.000111704	-2.73052	Stress	[46]
PA5551	---	---	HUU	0.0101545	-2.0159	0.00844266	-2.08355	Stress	[46]
PA5561	atpI	ATP synthase protein I	EM, MP	3.92292e-05	-2.63282	8.43593e-05	-2.30579	Stress	[46]
Pae_tRNA_Ala	---	---	NCRNA	8.71198e-05	-3.24648	6.35386e-05	-3.51382
Pae_tRNA_Ile	---	---	NCRNA	0.000754774	-2.94056	0.000495314	-3.3144
Pae_tRNA_Trp	---	---	NCRNA	0.000488527	-2.6538	0.000333591	-2.90624
