# Supplementary material for: Transcriptional Profiling of ParA and ParB Mutants in Actively Dividing Cells of an Opportunistic Human Pathogen Pseudomonas aeruginosa
Source: PLoS One. 2014 Jan 31;9(1):e87276. doi: 10.1371/journal.pone.0087276 (PMC3909081; doi:10.1371/journal.pone.0087276)
Supplement: Table S2 — Genes differentially expressed only in parA null mutant. The list of genes differentially expressed only in parA null mutant versus reference WT PAO1161 strain (fold change FC ≥2; p-value ≤0.05), not present on the list for parB null mutant microarray data. All assigned PseudoCAP function categories [29] for the identified genes are presented as abbreviations (see legend). (XLS) [file pone.0087276.s002.xls]

## Sheet: Arkusz1
			PsedoCAP	parAnull vs. WT			Legend:
ID	Gene	Gene product	abbreviations	p-value	FC		used abbreviations for	PseudoCAP functional categories:
ig_1047549_1046911			ig	0.000710131	-2.59304		AP	Adaptation, Protection
PA0017	---	conserved hypothetical protein	HUU	2.92319e-05	-2.16818		ARS	Antibiotic resistance and susceptibility
PA0050	---	---	HUU	0.000167087	2.11511		CHE	Chemotaxis
PA0082	tssA1		PSE	0.00423731	-2.5212		CHSP	Chaperones & heat shock proteins
PA0175	cheR2	probable chemotaxis protein methyltransferase	CHE, TR, AP	0.00188615	2.74763		MA	Motility & Attachment
PA0319	---	---	HUU	0.000104756	-2.45827		RPTP	Related to phage, transposon, plasmids
PA0329	---	conserved hypothetical protein	HUU	0.00798802	2.12212		SF	Secreted Factors (toxins, enzymes, alginate)
PA0373	ftsY	signal recognition particle receptor FtsY	PSE	0.00012763	-2.10131		MP	Membrane proteins
PA0507	---	probable acyl-CoA dehydrogenase	PE	0.000706335	3.35526		PSE	Protein secretion/export apparatus
PA0527	dnr	transcriptional regulator Dnr	TR	0.0104714	-4.19526		TSM	Transport of small molecules
PA0558	---	conserved hypothetical protein	HUU	0.00676987	2.35056		TCRS	Two-component regulatory systems
PA0565	---	conserved hypothetical protein	HUU	0.0043905	2.4158		TR	Transcriptional regulators
PA0595	ostA	organic solvent tolerance protein OstA precursor	AP	6.82858e-06	-2.12224		CD	Cell division
PA0642	---	---	RPTP	0.00128574	2.96435		CWLC	Cell wall / LPS / capsule
PA0730	---	probable transferase	PE	0.00143831	-2.10866		DRRMR	DNA replication, recombination, modification and repair
PA0744	---	probable enoyl-CoA hydratase/isomerase	PE	0.00127793	2.02099		NCRNA	Non-coding RNA gene
PA0745	---	probable enoyl-CoA hydratase/isomerase	PE	0.000446323	2.19848		TRNAPD	Transcription, RNA processing and degradation
PA0789	---	probable amino acid permease	TSM, MP	0.00211678	-2.60134		TPTMD	Translation, post-translational modification, degradation
PA0839	---	probable transcriptional regulator	TR	0.000175296	9.90843		AABM	Amino acid biosynthesis and metabolis
PA0840	---	probable oxidoreductase	PE	0.00300047	2.21615		BCPGC	Biosynthesis of cofactors, prosthetic groups and carriers
PA0852	cbpD	chitin-binding protein CbpD precursor	SF	0.00062098	2.02466		CCC	Carbon compound catabolism
PA0855	---	---	HUU	1.40221e-05	-2.1784		CIM	Central intermediary metabolism
PA0859	---	---	HUU	0.000445197	-2.17681		EM	Energy metabolism
PA0888	aotJ	arginine/ornithine binding protein AotJ	TSM	2.06075e-05	-2.09447		FAPM	Fatty acid and phospholipid metabolism
PA0889	aotQ	arginine/ornithine transport protein AotQ	TSM, MP	8.04061e-05	-3.77987		NBM	Nucleotide biosynthesis and metabolism
PA0890	aotM	arginine/ornithine transport protein AotM	TSM, MP	1.45118e-05	-3.65913		PE	Putative enzymes
PA0891	aotO	---	HUU	9.83597e-05	-2.57685		HUU	Hypothetical, unclassified, unknown
PA0892	aotP	arginine/ornithine transport protein AotP	TSM	4.01913e-06	-2.23035		ig	Intergenic regions
PA0895	aruC	N-succinylglutamate 5-semialdehyde dehydrogenase	AABM	0.000610901	-2.00227		pseudo	with pseudogenes
PA0896	aruF	arginine/ornithine succinyltransferase AI subunit	AABM	0.000544395	-2.24556
PA0934	relA	GTP pyrophosphokinase	AP	1.61871e-06	4.14682
PA0952	---	---	HUU	0.0032396	-2.68319
PA0966	ruvA	Holliday junction DNA helicase RuvA	DRRMR	0.000416815	-2.05209
PA0985	pyoS5	pyocin S5	SF, MP	3.05285e-05	7.58723
PA1078	flgC	flagellar basal-body rod protein FlgC	MA, CWLC	0.00443874	2.06856
PA1079	flgD	flagellar basal-body rod modification protein FlgD	MA, CWLC	0.00105579	2.00483
PA1080	flgE	flagellar hook protein FlgE	MA, CWLC	1.82583e-05	2.11215
PA1082	flgG	flagellar basal-body rod protein FlgG	MA, CWLC	4.17894e-05	2.19325
PA1150	pys2	pyocin S2	SF, AP	2.82604e-06	4.19408
PA1151	imm2	pyocin S2 immunity protein	AP	0.00229585	2.21384
PA1155	nrdB	ribonucleotide reductase	NBM	6.22367e-07	2.01649
PA1164	---	conserved hypothetical protein	HUU	2.46089e-06	-2.14638
PA1168	---	---	HUU	0.000163444	2.87642
PA1246	aprD	alkaline protease secretion protein AprD	SF, PSE	0.00031924	2.53812
PA1247	aprE	alkaline protease secretion protein AprE	SF, PSE	0.00305362	3.01851
PA1248	aprF	Alkaline protease secretion outer membrane protein AprF precursor	SF, PSE	0.0049849	2.66344
PA1249	aprA	alkaline metalloproteinase precursor	SF	0.000453773	5.11197
PA1330	---	probable short-chain dehydrogenase	PE	0.000435758	2.1728
PA1518	---	conserved hypothetical protein	HUU	9.35567e-05	2.2105
PA1526	---	probable transcriptional regulator	TR	0.0119658	2.42229
PA1592	---	---	HUU	0.00477119	2.06809
PA1657	---	conserved hypothetical protein	HUU	1.62481e-05	2.34194
PA1658	---	conserved hypothetical protein	HUU	3.79009e-05	2.08212
PA1663	---	probable transcriptional regulator	TR	0.00214524	2.36179
PA1666	---	---	HUU	0.0012221	2.03255
PA1667	---	---	HUU	0.000223087	2.2696
PA1669	---	---	MP, HUU	8.52115e-05	2.08989
PA1670	stp1	serine/threonine phosphoprotein phosphatase Stp1	TPTMD	0.00326986	2.10221
PA1806	fabI	NADH-dependent enoyl-ACP reductase	FAPM	0.000136191	2.1404
PA1828	---	probable short-chain dehydrogenase	PE	0.000453887	2.30236
PA1830	---	---	HUU	0.00264801	2.04774
PA1871	lasA	LasA protease precursor	SF, TPTMD	0.000859467	3.86643
PA1967	---	---	HUU	8.94156e-05	3.31391
PA2067	---	probable hydrolase	PE	8.33451e-05	4.03194
PA2069	---	probable carbamoyl transferase	PE	0.000100115	5.0698
PA2222	---	---	HUU	0.00355233	2.84007
PA2223	---	---	HUU	0.00230617	3.33675
PA2301	---	---	HUU	0.0016599	2.00584
PA2303	ambD	---	SF	0.000305267	2.85951
PA2304	ambC	---	SF	5.29951e-05	3.4664
PA2360	---	---	HUU	0.000728393	2.59309
PA2365	---	conserved hypothetical protein	HUU	0.00214946	3.25148
PA2366	puuD	uricase PuuD	HUU	0.000300375	4.51704
PA2367	---	---	HUU	9.06771e-05	7.47947
PA2368	---	---	HUU	0.00123561	5.74191
PA2370	---	---	HUU	0.0093681	3.05783
PA2371	---	probable ClpA/B-type protease	TPTMD	0.00879018	2.34064
PA2381	---	---	HUU	0.00229067	2.47119
PA2432	bexR	bistable expression regulator, BexR	TR	0.000190059	-2.37734
PA2445	gcvP2	glycine cleavage system protein P2	AABM, CIM	1.61139e-05	-5.11055
PA2446	gcvH2	glycine cleavage system protein H2	AABM	0.00591756	-2.97021
PA2454	---	---	HUU	0.00407904	-2.10115
PA2550	---	probable acyl-CoA dehydrogenase	PE	0.00288985	6.15662
PA2575	---	---	HUU	0.000111695	2.01176
PA2579	kynA	L-Tryptophan:oxygen 2,3-oxidoreductase (decyclizing)	PE	0.000498036	-2.59779
PA2698	---	probable hydrolase	PE	0.00264296	2.27107
PA2780	---	---	HUU	0.00148126	2.80214
PA2781	---	---	HUU	0.000269137	3.25852
PA2798	---	probable two-component response regulator	TCRS, TR	0.001087	-2.22606
PA2850	ohr	organic hydroperoxide resistance protein	AP	0.000431651	2.15311
PA2860	---	---	HUU	0.00528991	-2.11008
PA2959	ycfH	conserved hypothetical protein	HUU	0.00434679	-2.03489
PA3011	topA	DNA topoisomerase I	DRRMR	0.00026794	-2.14123
PA3123	---	conserved hypothetical protein	HUU	0.000706285	2.27939
PA3128	ygfF	probable short-chain dehydrogenase	PE	0.000853352	2.20982
PA3188	gltG	probable permease of ABC sugar transporter	TSM	0.00213251	-2.23767
PA3250	---	---	HUU	0.00172073	2.34875
PA3277	---	probable short-chain dehydrogenase	PE	0.00226293	2.39865
PA3310	---	conserved hypothetical protein	MP	0.000212254	-2.5814
PA3328	---	probable FAD-dependent monooxygenase	PE	6.78562e-05	2.10534
PA3329	---	---	HUU	0.000160177	2.26233
PA3330	---	probable short chain dehydrogenase	PE	0.000466396	2.37846
PA3331	---	cytochrome P450	CCC, AP	0.000165657	2.11937
PA3332	---	conserved hypothetical protein	HUU	0.000229006	2.06738
PA3336	---	probable major facilitator superfamily (MFS) transporter	TSM, MP	7.55469e-05	2.64143
PA3365	amiB	probable chaperone	CHSP	0.0064589	-2.11923
PA3427	---	probable short-chain dehydrogenases	PE	0.00142793	3.84919
PA3489	rnfA	conserved hypothetical protein	MP	0.000652793	-2.96483
PA3490	rnfB	probable ferredoxin	EM	0.00577828	-2.20516
PA3580	ybaK	conserved hypothetical protein	HUU	0.000413224	-2.6
PA3603	dgkA	diacylglycerol kinase	FAPM	0.00548221	-2.19501
PA3604	erdR	response regulator ErdR	TCRS, TR	1.62922e-06	-2.59123
PA3633	ygbP	4-diphosphocytidyl-2-C-methylerythritol synthase	BCPGC	0.00434111	-2.21746
PA3648	opr86	outer membrane protein Opr86	TSM, MP	5.40636e-05	-2.07847
PA3676	---	probable Resistance-Nodulation-Cell Division (RND) efflux transporter	TSM, MP	0.00234231	2.29442
PA3724	lasB	elastase LasB	SF, TPTMD	0.000805858	2.49173
PA3841	exoS	exoenzyme S	SF	1.71795e-05	2.9324
PA3859	---	carboxylesterase	PE	0.0036855	-2.51824
PA3878	narX	two-component sensor NarX	TCRS, EM	3.50848e-05	-2.03717
PA3913	yhbU	probable protease	PE	0.00109955	-2.63267
PA3924	---	probable medium-chain acyl-CoA ligase	FAPM	0.000306148	2.09107
PA4015	---	conserved hypothetical protein	HUU	6.61757e-05	2.19356
PA4029	dedA	conserved hypothetical protein	HUU	0.000468202	-2.21562
PA4030	yeeI	conserved hypothetical protein	HUU	0.00228685	-2.31538
PA4069	---	---	HUU	0.000232128	-2.11781
PA4154	ygiM	conserved hypothetical protein	HUU	3.18973e-05	-2.11854
PA4218	AmpP	---	ARS, MP, TSM	8.94245e-05	-3.42204
PA4220	fptB	---	HUU	0.00340432	-2.71026
PA4221	fptA	Fe(III)-pyochelin outer membrane receptor precursor	TSM	4.26078e-05	-3.33323
PA4225	pchF	pyochelin synthetase	SF, TSM	0.00017843	-2.78837
PA4228	pchD	pyochelin biosynthesis protein PchD	SF, TSM	0.000519356	-3.70736
PA4229	pchC	pyochelin biosynthetic protein PchC	SF, TSM	0.00062776	-2.55682
PA4231	pchA	salicylate biosynthesis isochorismate synthase	SF, TSM	0.000968019	-3.34915
PA4317	---	---	MP	0.000944519	-2.52766
PA4358	---	probable ferrous iron transport protein	TSM, MP	0.00226127	-2.03802
PA4390	---	---	HUU	0.00253621	-2.02617
PA4446	algW	AlgW protein	SF, TPTMD, AP	5.01546e-06	-2.35171
PA4518	---	---	HUU	0.000921879	2.05598
PA4562	mviN	conserved hypothetical protein	HUU	0.00062183	-2.18219
PA4792		conserved hypothetical protein	HUU	0.000524603	2.07526
PA4812	fdnG	formate dehydrogenase-O, major subunit	EM	0.00043841	-2.09488
PA4839	speA	arginine decarboxylase (ADC)	AABM	8.84933e-06	-2.08066
PA4850	prmA	ribosomal protein L11 methyltransferase	TPTMD	0.000985697	-2.46334
PA4863	---	---	HUU	0.00430986	-2.02913
PA5098	hutH	histidine ammonia-lyase	AABM	0.0022343	-2.10901
PA5178	---	conserved hypothetical protein	HUU	0.000828589	2.07029
PA5220	---	---	HUU	0.000292239	2.16611
PA5320	coaC	Phosphopantothenoylcysteine synthase	DRRMR, BCPGC	7.47646e-05	-2.0044
PA5331	pyrE	orotate phosphoribosyltransferase	NBM	0.000794455	-2.02292
PA5334	rph	ribonuclease PH	TRNAPD	0.000131683	-2.12289
PA5335	yicC	conserved hypothetical protein	HUU	0.00393144	-2.04577
PA5336	gmk	guanylate kinase	NBM	0.0058965	-2.04299
PA5415	glyA	serine hydroxymethyltransferase	AABM	2.43241e-05	-5.056
PA5503	---	probable ATP-binding component of ABC transporter	TSM	0.00157855	-2.065
PA5562	spoOJ	chromosome partitioning protein Spo0J	CD	5.25373e-06	-75.1665
PA5563	soj	chromosome partitioning protein Soj	CD	7.11468e-08	-10.2185
PA5567	thdF	conserved hypothetical protein	PE	0.00055327	-2.54895
Pae_AF191564cds1*	---	---		5.25373e-06	15.0115
Pae_M29695cds1*	---	---		7.11468e-08	1669.37
Pae_tRNA_Gly			NCRNA	0.00261286	-3.6504
Pae_tRNA_Tyr			NCRNA	0.0103158	-2.82991
* The Pae_M29695cds1 and Pae_M29695cds1 loci with induced expression in parAnull mutant strain, corresponded to the part of the streptomycin resistance cassette SmR [71] used for inactivation of the parA gene in PAO1161 [16].
