# Supplementary material for: Transcriptional Profiling of ParA and ParB Mutants in Actively Dividing Cells of an Opportunistic Human Pathogen Pseudomonas aeruginosa
Source: PLoS One. 2014 Jan 31;9(1):e87276. doi: 10.1371/journal.pone.0087276 (PMC3909081; doi:10.1371/journal.pone.0087276)
Supplement: Table S3 — Genes differentially expressed only in parB null mutant. The list of genes differentially expressed only in parB null mutant versus reference WT PAO1161 strain (fold change FC ≥2; p-value ≤0.05), not present on the list for parA null mutant. All assigned PseudoCAP function categories [29] for the identified genes are presented as abbreviations (see legend). (XLS) [file pone.0087276.s003.xls]

## Sheet: Arkusz1
			PseudoCAP	parBnull vs. WT			Legend:
ID	Gene	Gene product	abbreviations	p-value	FC		used abbreviations for	PseudoCAP functional categories:
ig_1996806_1997509			ig	0.000854766	2.03051		AP	Adaptation, Protection
ig_1997509_1996806			ig	0.00915742	2.3487		ARS	Antibiotic resistance and susceptibility
ig_3115632_3116653			ig	0.000108272	3.26898		CHE	Chemotaxis
ig_326671_327284			ig	7.24932e-06	3.09317		CHSP	Chaperones & heat shock proteins
ig_4326394_4327696			ig	0.00187604	2.93604		MA	Motility & Attachment
ig_4713098_4713795			ig	0.00778527	2.35609		RPTP	Related to phage, transposon, plasmids
ig_5207621_5208463			ig	0.000161485	-2.78956		SF	Secreted Factors (toxins, enzymes, alginate)
ig_5563286_5563964			ig	0.00148713	2.14406		MP	Membrane proteins
ig_721556_727608			ig	8.74805e-10	-2.42071		PSE	Protein secretion/export apparatus
PA0007	---	---	MP	0.0030688	2.77609		TSM	Transport of small molecules
PA0008	glyS	glycyl-tRNA synthetase beta chain	TPTMD, AABM	0.00277173	-2.44438		TCRS	Two-component regulatory systems
PA0052	---	---	HUU	0.00974506	3.02625		TR	Transcriptional regulators
PA0062	---	---	HUU	0.000593633	-2.1473		CD	Cell division
PA0064	---	---	HUU	0.00245465	-2.1528		CWLC	Cell wall / LPS / capsule
PA0088	tssF1	---	PSE	0.00120275	-2.1945		DRRMR	DNA replication, recombination, modification and repair
PA0092	---	---	HUU	8.00831e-05	-3.0103		NCRNA	Non-coding RNA gene
PA0093	---	---	HUU	0.000246987	-2.62622		TRNAPD	Transcription, RNA processing and degradation
PA0106	coxA	cytochrome c oxidase, subunit I	EM	5.44114e-05	2.6983		TPTMD	Translation, post-translational modification, degradation
PA0119	---	probable dicarboxylate transporter	TSM	0.00488972	2.81001		AABM	Amino acid biosynthesis and metabolis
PA0120	---	probable transcriptional regulator	TR	0.00139624	3.50007		BCPGC	Biosynthesis of cofactors, prosthetic groups and carriers
PA0121	---	---	HUU	0.00022259	2.4579		CCC	Carbon compound catabolism
PA0128	phnA	conserved hypothetical protein	HUU	0.00234235	-3.35077		CIM	Central intermediary metabolism
PA0132	bauA	Beta-alanine:pyruvate transaminase	AABM, CCC	0.000370537	2.03377		EM	Energy metabolism
PA0168	yigZ	conserved hypothetical protein	HUU	5.57099e-05	-2.80532		FAPM	Fatty acid and phospholipid metabolism
PA0169	siaD	---	MA	0.00330951	-4.0088		NBM	Nucleotide biosynthesis and metabolism
PA0170	---	---	HUU	0.00435822	-3.00396		PE	Putative enzymes
PA0171	---	---	MA	0.00314803	-2.98317		HUU	Hypothetical, unclassified, unknown
PA0180	cttP	chemotactic transducer for trichloroethylene [positive chemotaxis]	CHE, AP	0.00251448	2.16559		ig	Intergenic regions
PA0207	---	probable transcriptional regulator	TR	0.00615443	2.08703		pseudo	with pseudogenes
PA0276	---	---	MP	6.65232e-05	28.4049
PA0293	aguB	N-carbamoylputrescine amidohydrolase	AABM, PE	0.000640666	-4.14342
PA0302	spuF	polyamine transport protein PotG	TSM	0.000196828	-2.03093
PA0303	spuG	polyamine transport protein PotH	TSM, MP	0.000496726	-2.40708
PA0308			HUU	5.12889e-05	-2.17598
PA0350	folA	dihydrofolate reductase	BCPGC	0.000204177	-3.39275
PA0354	---	conserved hypothetical protein	HUU	0.0019401	-2.0038
PA0355	pfpI	protease PfpI	TPTMD	0.000423837	2.92574
PA0377	---	---	HUU	0.00609152	-2.11525
PA0379	ygdD	conserved hypothetical protein	HUU	9.54756e-06	-2.15544
PA0380	---	conserved hypothetical protein	HUU	0.00980045	-2.0795
PA0385	---	---	HUU	0.0018046	-2.14013
PA0396	pilU	twitching motility protein PilU	MA	1.78754e-05	3.76647
PA0418	---	---	HUU	0.00939564	-2.09502
PA0424	mexR	multidrug resistance operon repressor MexR	TR	0.00448565	2.99255
PA0428	rhlE	probable ATP-dependent RNA helicase	TRNAPD	0.000123723	-2.11496
PA0429	---	---	HUU	0.00024739	-2.19721
PA0430	metF	5,10-methylenetetrahydrofolate reductase	AABM, CIM	3.87833e-05	-3.73897
PA0431	---	---	HUU	2.2371e-06	-2.6249
PA0437	codA	cytosine deaminase	NBM	0.00238363	-2.20724
PA0451	---	conserved hypothetical protein	MP	0.00101155	4.00993
PA0463	creB	two-component response regulator CreB	TCRS, TR	0.00628388	-2.12856
PA0467	---	conserved hypothetical protein	HUU	0.000201028	2.08291
PA0468	---	---	HUU	5.04617e-06	2.25594
PA0493	---	probable biotin-requiring enzyme	PE	0.000380071	-3.52066
PA0494	---	probable acyl-CoA carboxylase subunit	PE	0.000939642	-2.63346
PA0495	---	---	HUU	0.00183637	-2.32596
PA0505	---	---	HUU	0.000120415	4.14369
PA0519	nirS	nitrite reductase precursor	EM	0.0162612	4.07653
PA0520	nirQ	regulatory protein NirQ	EM, CIM	0.00699595	16.8734
PA0523	norC	nitric-oxide reductase subunit C	EM	0.00381382	211.087
PA0524	norB	nitric-oxide reductase subunit B	EM	0.00599372	350.929
PA0525	norD	probable dinitrification protein NorD	EM	0.0091121	197.736
PA0526	---	---	HUU	0.00410384	9.61377
PA0530	---	probable class III pyridoxal phosphate-dependent aminotransferase	PE	7.73001e-05	11.2349
PA0531	---	probable glutamine amidotransferase	PE	0.0139972	5.48015
PA0547	---	probable transcriptional regulator	TR	0.00094869	-2.11071
PA0551	epd	D-erythrose 4-phosphate dehydrogenase	BCPGC	1.14567e-07	-2.07028
PA0552	pgk	phosphoglycerate kinase	CCC, EM	0.000449731	-2.64208
PA0569	---	---	HUU	0.00594061	-2.02637
PA0578	---	conserved hypothetical protein	HUU	0.00936079	-2.05707
PA0591	apaG	conserved hypothetical protein	HUU	3.79702e-05	2.48161
PA0609	trpE	anthranilate synthetase component I	AABM, EM	1.19223e-05	-2.20711
PA0662	argC	N-acetyl-gamma-glutamyl-phosphate reductase	AABM	0.000907761	-2.35709
PA0713	---	---	HUU	0.0124048	2.86602
PA0714	---	---	HUU	2.2747e-05	3.11482
PA0735	---	---	HUU	7.36909e-05	-2.52281
PA0749	---	---	HUU	0.0058177	-2.09673
PA0757	---	probable two-component sensor	TCRS	0.0011497	-2.49363
PA0762	algU	sigma factor AlgU	TR	0.000459893	2.30821
PA0763	mucA	anti-sigma factor MucA	TR, CWLC	1.21113e-05	3.11274
PA0768	lepB	signal peptidase I	TPTMD, PSE	7.8457e-05	-2.17221
PA0778	icp	inhibitor of cysteine peptidase	HUU	0.00119856	-2.0788
PA0784	---	probable transcriptional regulator	TR	0.00211944	2.29255
PA0796	prpB	carboxyphosphonoenolpyruvate phosphonomutase	FAPM, CIM, CCC	0.0155119	-2.09729
PA0810	---	probable haloacid dehalogenase	CCC	0.0113086	2.11412
PA0815	---	probable transcriptional regulator	TR	0.000163498	3.35516
PA0835	pta	phosphate acetyltransferase	CCC	0.000271074	2.78246
PA0836	ackA	acetate kinase	PE	8.45518e-05	3.52998
PA0838	btuE	probable glutathione peroxidase	PE	9.204e-05	2.7156
PA0843	plcR	phospholipase accessory protein PlcR precursor	SF	0.00960673	2.13007
PA0861		---	MA	0.000759404	2.42157
PA0887	acsA	acetyl-coenzyme A synthetase	CCC, CIM	0.000681481	2.71811
PA0905	rsmA	RsmA, regulator of secondary metabolites	AP, TPTMD	0.0004182	3.07348
PA0921	---	---	MP	0.00216036	-2.02558
PA0932	cysM	cysteine synthase B	AABM	0.00015203	-2.2193
PA0933	ygcA	probable RNA methyltransferase	TPTMD	0.000601174	-2.68458
PA0944	purN	phosphoribosylaminoimidazole synthetase	NBM	0.000464014	-2.49737
PA0948	---	---	HUU	0.00389864	-2.19057
PA0949	wrbA	Trp repressor binding protein WrbA	TRNAPD	0.00241155	-2.2511
PA0950	---	probable arsenate reductase	AP, TSM	0.000683569	-2.10036
PA0955	---	---	HUU	0.000442959	-2.49103
PA0956	proS	prolyl-tRNA synthetase	TPTMD, AABM	8.33515e-05	-2.50963
PA0958	oprD	basic amino acid, basic peptide and imipenem outer membrane porin OprD precursor	TSM	0.000203984	-2.06985
PA0983	---	conserved hypothetical protein	HUU	0.00266217	2.69518
PA0995	ogt	methylated-DNA--protein-cysteine methyltransferase	DRRMR	0.000312618	2.09328
PA1010	dapA	dihydrodipicolinate synthase	AABM	0.000818467	-2.08746
PA1011	---	---	HUU	0.000116368	-2.17331
PA1029	---	---	HUU	0.00257781	2.40836
PA1030	---	---	HUU	0.00259284	2.048
PA1042	---	conserved hypothetical protein	MP	0.000414794	-2.07719
PA1045	---	---	PE	9.60352e-05	-2.55148
PA1053	slyB	conserved hypothetical protein	MP	0.00012219	2.01749
PA1068	---	probable heat shock protein (hsp90 family)	CHSP	0.000306388	-2.18678
PA1072	braE	branched-chain amino acid transport protein BraE	TSM, MP	0.00127744	-2.2052
PA1073	braD	branched-chain amino acid transport protein BraD	TSM, MP	0.00053791	-2.99197
PA1076	---	---	HUU	0.00656448	3.03418
PA1095	fliS	---	HUU	8.47881e-07	3.01821
PA1096	---	---	HUU	2.65592e-05	2.90469
PA1111		---	HUU	0.00566033	2.57546
PA1112	yliI	conserved hypothetical protein	HUU	0.00225762	2.31709
PA1115	---	---	MP	0.000237906	2.09898
PA1116	---	---	HUU	0.00756957	-2.12012
PA1118	---	---	MP	0.00344575	2.4259
PA1126	---	---	MP	3.36374e-05	-2.31383
PA1137	---	probable oxidoreductase	PE	1.04123e-05	13.3862
PA1156	nrdA	catalytic component of class Ia ribonucleotide reductase	NBM	0.00395434	-2.00285
PA1159	---	probable cold-shock protein	AP, TR	0.00602314	-3.44352
PA1179	phoP	two-component response regulator PhoP	TCRS, TR	0.000574216	2.48093
PA1190	yohC	conserved hypothetical protein	MP	0.0196822	2.27331
PA1196	---	probable transcriptional regulator	TR	0.000267127	7.2542
PA1197	---	---	HUU	9.76801e-05	3.39721
PA1198	---	conserved hypothetical protein	HUU	6.2262e-05	-2.45141
PA1206	---	---	HUU	0.000616318	-2.15598
PA1223	---	probable transcriptional regulator	TR	0.00432512	2.58825
PA1263	---	---	HUU	9.15483e-05	-2.68819
PA1264	---	probable transcriptional regulator	TR	0.00671046	2.01396
PA1273	cobB	cobyrinic acid a,c-diamide synthase	BCPGC	6.81763e-06	-2.01152
PA1282	---	probable major facilitator superfamily (MFS) transporter	TSM, MP	0.000837153	3.53802
PA1283	---	probable transcriptional regulator	TR	3.23311e-05	2.7025
PA1289	---	---	HUU	0.000105433	3.9144
PA1293	---	---	HUU	0.000267894	-2.34359
PA1294	rnd	ribonuclease D	TRNAPD	0.00151233	-2.00512
PA1307	yafJ	conserved hypothetical protein	HUU	0.000803823	2.19198
PA1308	---	---	MP	0.00028477	2.31376
PA1333	---	---	HUU	0.000860329	3.6415
PA1341	---	amino acid ABC transporter membrane protein	TSM, MP	0.000455845	-2.29883
PA1343	---	---	HUU	0.0017297	4.53152
PA1348	---	---	HUU	0.00391029	2.28815
PA1357	---	conserved hypothetical protein	HUU	0.00764798	-2.16337
PA1414	---	---	HUU	0.00779382	2.15421
PA1423	bdlA	biofilm dispersion locus A	CHE, CWLC	0.000239833	4.16739
PA1429	---	probable cation-transporting P-type ATPase	TSM, MP	0.000139417	5.1145
PA1455	fliA	sigma factor FliA	TR	3.20077e-05	2.03612
PA1473	---	---	HUU	0.00650987	5.066
PA1474	---	---	HUU	8.22604e-05	3.60378
PA1514	ybbT	ureidoglycolate hydrolaseYbbT	HUU	0.00027868	2.08133
PA1515	alc	allantoicase	CCC	0.0172476	2.11716
PA1517	---	conserved hypothetical protein	HUU	0.00751669	2.47681
PA1523	xdhB	xanthine dehydrogenase	NBM	0.00030739	5.56761
PA1553	ccoO1	Cytochrome c oxidase, cbb3-type, CcoO subunit	EM	0.000980414	-2.14881
PA1554	ccoN1	Cytochrome c oxidase, cbb3-type, CcoN subunit	EM	0.000382147	-4.18043
PA1559	---	---	HUU	2.77953e-05	-4.0654
PA1560	---	---	HUU	2.73819e-05	-2.28343
PA1561	aer	aerotaxis receptor Aer	CHE, AP	7.27815e-05	3.34629
PA1572	---	conserved hypothetical protein	HUU	0.000761846	2.38509
PA1574	yaiE	conserved hypothetical protein	HUU	0.000151398	-2.95776
PA1580	gltA	citrate synthase	EM	0.000334834	-2.20248
PA1582	sdhD	succinate dehydrogenase (D subunit)	EM	0.000176579	-2.70708
PA1593	---	---	HUU	0.00072796	-2.20514
PA1603	---	probable transcriptional regulator	TR	6.09108e-06	5.27691
PA1604	---	---	HUU	0.011843	4.75643
PA1613	---	---	MP	0.00320764	-2.32835
PA1617	---	probable AMP-binding enzyme	PE	0.000464919	3.12872
PA1621	---	probable hydrolase	PE	0.000161863	2.34928
PA1627	---	probable transcriptional regulator	TR	0.00014869	-2.24706
PA1639	---	---	HUU	0.000370523	-2.03627
PA1640	---	conserved hypothetical protein	HUU	0.000212397	-2.10081
PA1679	---	---	HUU	0.00253804	2.99983
PA1687	speE	spermidine synthase	AABM	0.00086241	-2.48726
PA1710	exsC	exoenzyme S synthesis protein C precursor	PSE, TPTMD	0.0110064	-2.10003
PA1729	---	conserved hypothetical protein	HUU	1.6233e-05	3.1369
PA1730	---	conserved hypothetical protein	HUU	0.00012559	2.20428
PA1742	pauD2	Glutamine amidotransferase class I	CCC, PE	0.00124853	2.62222
PA1745	---	---	HUU	0.000315679	3.5969
PA1759	---	probable transcriptional regulator	TR	2.79712e-06	2.46963
PA1761	---	---	HUU	0.000114177	2.03036
PA1767	---	---	MP	0.000305207	-2.21301
PA1789	---	---	HUU	0.000155403	3.54069
PA1794	glnS	glutaminyl-tRNA synthetase	TPTMD, AABM	5.92831e-05	-2.6263
PA1795	cysS	cysteinyl-tRNA synthetase	TPTMD, AABM	4.82155e-05	-2.43144
PA1796	folD	5,10-methylene-tetrahydrofolate dehydrogenase / cyclohydrolase	TPTMD, NBM, BCPGC	3.50042e-06	-2.15485
PA1799	parR	two-component response regulator, ParR	TCRS, TR	0.00317908	-2.18264
PA1803	lon	Lon protease	TPTMD, AP	8.32977e-05	2.54224
PA1805	ppiD	peptidyl-prolyl cis-trans isomerase D	TPTMD, CHSP	0.000122792	-2.00337
PA1812	mltD	membrane-bound lytic murein transglycosylase D precursor	CWLC, AABM	0.000101331	-2.54094
PA1814	---	---	HUU	0.000373674	2.07065
PA1826	---	probable transcriptional regulator	TR	0.00137405	2.86689
PA1837	---	---	HUU	7.14666e-05	-2.46308
PA1838	cysI	sulfite reductase	CIM	0.000144448	-2.44604
PA1853	---	probable transcriptional regulator	TR	0.00247994	-2.2628
PA1881	---	probable oxidoreductase	PE	0.00373964	2.35948
PA1890	---	probable glutathione S-transferase	PE	0.0188161	-2.38432
PA1893	---	---	PE	0.00104128	-2.55229
PA1894	---	---	HUU	4.90775e-05	-2.68457
PA1895	---	---	MP	6.85944e-05	-2.9036
PA1896	---	---	HUU	0.00218788	-2.07799
PA1913	---	---	HUU	0.00147599	-2.03937
PA1941	---	---	HUU	0.000262879	-2.22082
PA1946	rbsB	binding protein component precursor of ABC ribose transporter	TSM	0.00031359	3.8001
PA1948	rbsC	membrane protein component of ABC ribose transporter	TSM	0.000738694	2.04025
PA1950	rbsK	ribokinase	CCC	7.81408e-05	2.15276
PA1959	bacA	bacitracin resistance protein	ARS, CWLC, AP	0.000491064	-2.21773
PA2010	---	probable transcriptional regulator	TR	0.000655362	2.10403
PA2017	---	---	HUU	0.00129083	2.02001
PA2024	---	probable ring-cleaving dioxygenase	PE	0.000872588	11.5775
PA2026	yfeH	conserved hypothetical protein	MP	0.00704708	2.65112
PA2031	---	---	HUU	0.00115623	2.2227
PA2082	kynR	KynR, probable transcriptional regulator	TR	5.19586e-06	3.49374
PA2109	---	---	HUU	0.0041023	-4.86914
PA2110	---	---	HUU	0.000354574	-3.4665
PA2111	---	---	HUU	0.000262998	-3.52543
PA2112	---	conserved hypothetical protein	HUU	0.000565068	-3.21803
PA2113	opdO	pyroglutamate porin OpdO	TSM, MP	0.00232825	-2.07687
PA2116	---	conserved hypothetical protein	HUU	0.00867737	-2.0301
PA2119	adh	alcohol dehydrogenase (Zn-dependent)	PE	0.000121362	3.42396
PA2120	---	---	HUU	3.54832e-06	2.14063
PA2127	cgrA	cupA gene regulator A, CgrA	TR	0.0103965	2.16923
PA2166	---	---	HUU	0.0060135	2.09924
PA2175	---	---	HUU	0.0141086	2.12085
PA2176	---	---	HUU	7.66451e-05	5.98744
PA2177	---	probable sensor/response regulator hybrid	TCRS	9.83028e-05	2.62321
PA2190	---	conserved hypothetical protein	HUU	0.0097793	2.06056
PA2193	hcnA	hydrogen cyanide synthase HcnA	CIM	0.00229545	-2.10743
PA2196	---	probable transcriptional regulator	TR	0.00237507	-2.17636
PA2247	bkdA1	2-oxoisovalerate dehydrogenase (alpha subunit)	AABM	0.000297922	2.39146
PA2248	bkdA2	2-oxoisovalerate dehydrogenase (beta subunit)	AABM	0.00368424	2.00141
PA2323	gapN	probable glyceraldehyde-3-phosphate dehydrogenase	CCC	8.41538e-05	2.81349
PA2403	---	---	MP	0.0166067	-2.24086
PA2404	---	---	MP	0.00719702	-2.8984
PA2405	---	---	HUU	0.00230671	-6.19627
PA2406	---	---	HUU	0.00279658	-3.2528
PA2407	---	probable adhesion protein	MA	0.00832839	-3.83651
PA2408	---	probable ATP-binding component of ABC transporter	TSM	0.00846337	-4.33505
PA2410	---	---	HUU	0.0187657	-4.0902
PA2415	---	---	MP	0.00538334	2.00616
PA2433	---	---	HUU	0.00106302	2.81685
PA2479	---	probable two-component response regulator	TCRS, TR	0.00699737	2.17096
PA2485	---	---	HUU	0.000253198	3.38898
PA2529	---	---	HUU	0.0148567	-2.09745
PA2530	---	---	HUU	0.00293563	-2.16619
PA2536	ynbB	probable phosphatidate cytidylyltransferase	FAPM	9.71657e-05	-2.18658
PA2557	---	probable AMP-binding enzyme	FAPM	0.00348882	-2.08944
PA2567	---	---	HUU	2.77133e-05	5.3809
PA2604	yccA	conserved hypothetical protein	HUU	8.48551e-05	2.47658
PA2618	---	---	TPTMD	0.000965549	4.48617
PA2619	infA	initiation factor	TPTMD	0.00325875	-2.28477
PA2620	clpA	ATP-binding protease component ClpA	TPTMD	0.000387914	3.2443
PA2621	---	conserved hypothetical protein	HUU	0.00168336	2.4988
PA2627	ycfC	conserved hypothetical protein	HUU	3.2633e-05	-2.16488
PA2630	ycfD	conserved hypothetical protein	HUU	0.00272254	3.36523
PA2631	yjcF	probable acetyl transferase	PE	0.00110976	2.09177
PA2632	---	---	HUU	0.000349678	2.49352
PA2633	---	---	RPTP	5.30397e-06	3.49719
PA2639	nuoD	NADH dehydrogenase I chain C,D	EM	0.000551407	-2.00019
PA2645	nuoJ	NADH dehydrogenase I chain J	EM	0.00012721	-2.05457
PA2647	nuoL	NADH dehydrogenase I chain L	EM	5.598e-05	-2.15401
PA2649	nuoN	NADH dehydrogenase I chain N	EM	2.82813e-06	-2.09236
PA2654	---	probable chemotaxis transducer	CHE, AP	0.00186733	2.07014
PA2662	---	conserved hypothetical protein	MP	0.0016459	33.5795
PA2663	ppyR	psl and pyoverdine operon regulator, PpyR	CWLC, MP	0.00234598	28.8748
PA2665	fhpR	transcriptional activator of P. aeruginosa flavohemoglobin	TR, AP	0.000395148	2.37157
PA2707	---	---	HUU	0.00923642	2.02033
PA2708	---	---	HUU	0.000696114	2.65314
PA2718	---	probable transcriptional regulator	TR	2.46611e-06	2.193
PA2737	---	conserved hypothetical protein	TR	0.000915175	2.61342
PA2746	---	---	MP	0.000166421	5.15639
PA2749	endA	DNA-specific endonuclease I	DRRMR	0.00524903	-2.18818
PA2753	---	---	HUU	0.0044693	5.16824
PA2754	---	conserved hypothetical protein	HUU	9.46128e-05	8.49917
PA2760	oprQ	OprQ	TSM, MA, ARS	0.000206947	-2.01587
PA2765	---	---	HUU	5.12514e-05	-2.11896
PA2771	---	conserved hypothetical protein	HUU	0.0133404	2.24521
PA2774	---	---	MP	0.00457194	-2.12327
PA2779	---	---	HUU	0.00237972	2.37698
PA2801	---	---	HUU	0.00214632	-2.26129
PA2805	---	---	HUU	0.00279853	3.38126
PA2814	---	---	HUU	0.00207937	9.90273
PA2822	---	conserved hypothetical protein	HUU	0.00290707	-2.4521
PA2824	sagS	surface attachment and growth sensor hybrid, SagS	TCRS, CWLC	0.00153689	2.27864
PA2831	---	conserved hypothetical protein	HUU	0.000347621	-2.59776
PA2846	---	probable transcriptional regulator	TR	0.0021148	2.27073
PA2851	efp	translation elongation factor P	TPTMD	0.000577775	-2.49155
PA2904	cobI	precorrin-2 methyltransferase CobI	BCPGC	0.000168327	-3.86659
PA2905	cobH	precorrin isomerase CobH	BCPGC	0.00671164	-3.40104
PA2908	cbiD	cobalamin biosynthetic protein CbiD	BCPGC	0.00084965	-2.48028
PA2937	---	---	HUU	0.00616949	6.65097
PA2942	---	probable magnesium chelatase	BCPGC	0.000652335	-2.32491
PA2945	cobW	cobalamin biosynthetic protein CobW	BCPGC	1.09317e-05	-3.35606
PA2950	pfm	proton motive force protein, PMF	MA, PSE	0.000856848	-2.55293
PA2953	---	electron transfer flavoprotein-ubiquinone oxidoreductase	EM	1.7877e-05	2.0139
PA2957	---	probable transcriptional regulator	TR	2.25495e-05	-2.30844
PA2968	fabD	malonyl-CoA-[acyl-carrier-protein] transacylase	FAPM	0.000376281	-2.77412
PA2971	yceD	conserved hypothetical protein	HUU	0.000725179	-2.4151
PA2978	ptpA	phosphotyrosine protein phosphatase	TPTMD, CWLC, AP	0.00127504	-2.53971
PA2979	kdsB	3-deoxy-manno-octulosonate cytidylyltransferase	CWLC	0.000593441	-2.49677
PA2982	---	conserved hypothetical protein	HUU	0.000402302	-2.27439
PA3004	---	5'-methylthioinosine phosphorylase	NBM	0.000368299	-2.22447
PA3006	psrA	transcriptional regulator PsrA	TR	0.00644508	7.7988
PA3013	foaB	fatty-acid oxidation complex beta-subunit	FAPM, AABM	0.000229673	2.03501
PA3014	faoA	fatty-acid oxidation complex alpha-subunit	FAPM, AABM	6.7304e-06	2.59862
PA3126	ibpA	heat-shock protein IbpA	CHSP	0.00487689	4.90821
PA3129	yohI	conserved hypothetical protein	HUU	0.00285935	-2.05424
PA3131	edaB	probable aldolase	CIM, CCC	0.00118375	-2.00241
PA3134	gltX	glutamyl-tRNA synthetase	TPTMD	8.34821e-05	-2.55296
PA3145	wbpL	glycosyltransferase WbpL	CWLC, MP	0.00158156	-2.0873
PA3146	wbpK	probable NAD-dependent epimerase/dehydratase WbpK	CWLC, PE	1.76087e-05	-2.64938
PA3147	wbpJ	probable glycosyl transferase WbpJ	CWLC, PE	5.68634e-06	-3.29042
PA3148	wbpI	probable UDP-N-acetylglucosamine 2-epimerase WbpI	CWLC, PE	0.000419102	-2.18501
PA3151	hisF2	imidazoleglycerol-phosphate synthase, cyclase subunit	AABM	0.000205317	-2.08606
PA3162	rpsA	30S ribosomal protein S1	TPTMD	0.000869773	-2.60541
PA3163	cmk	cytidylate kinase	NBM	0.00121189	-2.69616
PA3164	---	---	pseudo	0.000225165	-2.37729
PA3165	hisC2	histidinol-phosphate aminotransferase	AABM	9.27175e-05	-3.11694
PA3166	pheA	chorismate mutase	AABM	5.50054e-05	-2.05888
PA3169	---	5-methylthioribose-1-phosphate isomerase MtnA	TPTMD	5.72476e-05	-2.31737
PA3178	---	---	HUU	0.000390774	-2.42385
PA3215	---	probable transcriptional regulator	TR	0.00261934	-2.05451
PA3225	---	probable transcriptional regulator	TR	1.99349e-05	3.18599
PA3229	---	---	HUU	0.000679929	2.51937
PA3240	---	conserved hypothetical protein	HUU	1.23393e-06	2.97706
PA3244	minD	cell division inhibitor MinD	CD	2.07778e-05	-2.30447
PA3245	minE	cell division topological specificity factor MinE	CD	0.000266305	-3.25873
PA3248	---	---	HUU	0.0029783	2.60057
PA3262	---	probable peptidyl-prolyl cis-trans isomerase, FkbP-type	TPTMD, CHSP	0.00332432	-2.10011
PA3285	---	probable sigma-70 factor, ECF subfamily	TR	5.83518e-05	-2.10306
PA3286	---	---	HUU	0.00333497	-2.78734
PA3289	---	---	HUU	0.00259606	2.1368
PA3295	---	probable HIT family protein	PE	0.000126466	-2.60717
PA3307	---	---	HUU	0.000984544	4.94221
PA3308	hepA	RNA helicase HepA	TRNAPD	3.40013e-06	-3.08187
PA3309	uspK	conserved hypothetical protein	HUU	0.013018	2.42968
PA3311	---	conserved hypothetical protein	MP	0.000144692	3.28291
PA3313	---	---	TSM	0.00084257	-2.97008
PA3337	rfaD	ADP-L-glycero-D-mannoheptose 6-epimerase	CWLC	0.000253758	4.57211
PA3344	recQ	ATP-dependent DNA helicase RecQ	DRRMR	1.586e-05	-2.65554
PA3348	cheR1	probable chemotaxis protein methyltransferase	CHE, AP	0.00131409	2.60125
PA3349	---	probable chemotaxis protein	CHE, AP	0.000196032	3.52355
PA3351	flgM	---	TR	0.000186197	2.42514
PA3352	amiS	---	HUU	9.59651e-05	2.65315
PA3363	amiR	aliphatic amidase regulator	TR, CCC	0.00246524	2.10364
PA3364	amiC	aliphatic amidase expression-regulating protein	TR	0.0007662	2.13575
PA3365	amiB	probable chaperone	CHSP	0.000279307	4.5234
PA3366	amiE	aliphatic amidase	CCC	6.01982e-06	4.14827
PA3386	---	conserved hypothetical protein	HUU	0.00110282	2.3686
PA3391	nosR	regulatory protein NosR	EM, MP	0.00187833	36.3337
PA3392	nosZ	nitrous-oxide reductase precursor	EM	0.00746505	91.9768
PA3393	nosD	NosD protein	EM	0.0100295	21.3367
PA3415	---	probable dihydrolipoamide acetyltransferase	EM	0.00504746	4.75103
PA3416	---	probable pyruvate dehydrogenase E1 component, beta chain	EM	0.00926478	4.53803
PA3417	---	probable pyruvate dehydrogenase E1 component, alpha subunit	EM	0.000314529	10.1833
PA3430	---	probable aldolase	PE	0.00343923	2.98624
PA3452	mqoA	malate:quinone oxidoreductase	CIM, EM	0.00519636	-2.09317
PA3453	yceH	conserved hypothetical protein	HUU	0.000325818	-2.13689
PA3459	asnB	probable glutamine amidotransferase	AABM	0.00191087	2.54703
PA3465	yfiS	conserved hypothetical protein	MP	0.000290505	3.23442
PA3470	---	---	HUU	0.000696289	-2.78525
PA3479	rhlA	rhamnosyltransferase chain A	SF	0.00399286	2.20789
PA3482	metG	methionyl-tRNA synthetase	TPTMD, AABM	8.42921e-05	-2.06044
PA3483	---	---	HUU	0.00181537	-2.05983
PA3496	---	---	HUU	0.00929566	-2.29359
PA3526	motY	probable outer membrane protein precursor	MP	0.00189868	2.65608
PA3528	rnt	ribonuclease T	DRRMR, TRNAPD	0.00187075	-2.02061
PA3530	bfd	bacterioferritin-associated ferredoxin	HUU	0.00182098	6.80363
PA3539	yaaA	conserved hypothetical protein	HUU	0.000584801	-3.12992
PA3556	arnT	inner membrane L-Ara4N transferase ArnT	CWLC, AP, MP	2.20006e-05	-2.27421
PA3557	arnE	---	CWLC, AP, MP	0.00501485	-2.06915
PA3570	mmsA	methylmalonate-semialdehyde dehydrogenase	CCC, AABM	0.00055965	2.24522
PA3572	---	---	HUU	0.00357995	3.34171
PA3573	---	probable major facilitator superfamily (MFS) transporter	TSM, AP	0.000183417	3.48951
PA3577	---	---	HUU	0.0188703	2.40333
PA3581	glpF	glycerol uptake facilitator protein	TSM	0.00173443	67.3397
PA3582	glpK	glycerol kinase	CIM	0.0002038	10.261
PA3584	glpD	glycerol-3-phosphate dehydrogenase	CIM, EM	0.00104522	84.1846
PA3601	ykgM	conserved hypothetical protein	TPTMD	7.50002e-05	2.36279
PA3613	---	---	HUU	0.00139425	2.27376
PA3614	---	---	HUU	1.41609e-05	5.72007
PA3620	mutS	DNA mismatch repair protein MutS	DRRMR	0.00089014	-2.05707
PA3621	fdxA	ferredoxin I	EM	0.013591	-2.12919
PA3625	surE	survival protein SurE	AP	7.97332e-05	-2.0992
PA3653	frr	ribosome recycling factor	TPTMD	0.000287524	-2.04471
PA3655	tsf	elongation factor Ts	TPTMD	0.000157229	-3.01188
PA3660	yjcE	probable sodium/hydrogen antiporter	TSM, MP	0.000200499	2.78017
PA3666	dapD	tetrahydrodipicolinate succinylase	CWLC	0.000897838	-2.1326
PA3677	---	probable RND efflux membrane fusion protein precursor	TSM	0.00285351	2.08514
PA3680	yhiQ	conserved hypothetical protein	HUU	0.0115488	-4.22934
PA3684	---	---	HUU	0.0108983	2.0606
PA3687	ppc	phosphoenolpyruvate carboxylase	CIM, EM	2.50684e-05	2.94573
PA3694	---	---	HUU	8.35822e-05	-2.24815
PA3717	---	probable peptidyl-prolyl cis-trans isomerase, FkbP-type	TPTMD, CHSP	4.00461e-05	-2.85094
PA3719	armR	antirepressor for MexR, ArmR	ARS	0.0196862	2.38812
PA3720	---	---	HUU	0.00369051	3.32139
PA3721	nalC	---	TR, ARS	0.00155859	3.24698
PA3737	dsbC	thiol:disulfide interchange protein DsbC	TPTMD, CHSP	0.00223097	-2.27936
PA3740	---	---	HUU	0.000371731	4.6372
PA3741	---	---	HUU	0.00524187	-2.26578
PA3743	trmD	tRNA (guanine-N1)-methyltransferase	TRNAPD	0.000736182	-2.8327
PA3744	rimM	16S rRNA processing protein	TRNAPD	0.00160091	-2.8603
PA3745	rpsP	30S ribosomal protein S16	TRNAPD, DRRMR	0.000128101	-2.81829
PA3746	ffh	signal recognition particle protein Ffh	PSE	0.000242321	-2.35872
PA3754	yeaB	---	HUU	1.73053e-05	2.07083
PA3758	nagA	probable N-acetylglucosamine-6-phosphate deacetylase	CIM	0.00319491	-2.77827
PA3763	purL	phosphoribosylformylglycinamidine synthase	NBM	0.00028219	-2.01808
PA3765	---	---	HUU	0.00600673	-2.99474
PA3768	---	probable metallo-oxidoreductase	PE	0.00113384	2.01295
PA3769	guaA	GMP synthase	NBM, AABM	0.00019559	-2.51264
PA3784	---	---	HUU	0.0027408	2.44194
PA3785	---	conserved hypothetical protein	HUU	0.000437339	4.25833
PA3788	---	---	MP	1.20936e-05	3.41795
PA3794	---	---	MP	0.000571285	-2.82678
PA3798	ybdL	probable aminotransferase	PE	0.000334135	-2.05787
PA3822	yajC	conserved hypothetical protein	HUU	0.000192938	-3.03604
PA3834	valS	valyl-tRNA synthetase	TPTMD, AABM	0.00172931	-2.27976
PA3837	---	probable permease of ABC transporter	TSM, MP	0.0032479	-2.245
PA3839	yfbS	probable sodium:sulfate symporter	TSM, MP	0.000887909	3.79778
PA3844	---	---	HUU	0.000140555	2.11817
PA3853	---	probable transferase	PE	6.54835e-05	-2.09351
PA3854	---	---	HUU	0.000161164	-2.79747
PA3861	rhl	ATP-dependent RNA helicase RhlB	TRNAPD	0.00120425	-2.1739
PA3879	narL	two-component response regulator NarL	TCRS, EM	0.00318967	2.9047
PA3906	---	---	HUU	0.000476197	-2.2095
PA3915	moaB1	molybdopterin biosynthetic protein B1	BCPGC	0.0017502	45.1344
PA3916	moaE	molybdopterin converting factor, large subunit	BCPGC	2.26382e-05	11.9371
PA3917	moaD	molybdopterin converting factor, small subunit	BCPGC	2.06896e-05	13.2904
PA3918	moaC	molybdopterin biosynthetic protein C	BCPGC	0.000108949	12.1662
PA3920	yvgX	probable metal transporting P-type ATPase	TSM, MP	0.00203168	12.8867
PA3927	---	probable transcriptional regulator	TR	1.88613e-06	2.12327
PA3930	cioA	cyanide insensitive terminal oxidase	EM	0.00513109	2.16376
PA3944	---	conserved hypothetical protein	HUU	0.00100989	2.36338
PA3945	---	conserved hypothetical protein	HUU	3.44327e-05	3.85926
PA3952	---	---	HUU	0.000754199	3.32055
PA3971	---	---	HUU	0.00263629	6.00362
PA3978	---	---	HUU	0.00379198	2.46231
PA3989	holA	DNA polymerase III, delta subunit	DRRMR	0.00314756	-2.26586
PA4003	pbpA	penicillin-binding protein 2	CWLC	0.000505151	-2.0905
PA4006	nadD	nicotinic acid mononucleotide adenylyltransferase	BCPGC	0.00167453	-2.23206
PA4031	ppa	inorganic pyrophosphatase	CIM	0.00095926	-2.31345
PA4042	xseB	exodeoxyribonuclease VII small subunit	DRRMR	0.000167174	-2.28018
PA4056	ribD	riboflavin-specific deaminase/reductase	BCPGC	6.66651e-05	-2.00056
PA4070	---	probable transcriptional regulator	TR	0.00228091	2.33886
PA4076	---	---	HUU	0.000604181	-2.18952
PA4079	---	probable dehydrogenase	PE	0.0021775	-2.30081
PA4117	bphP	bacterial phytochrome, BphP	TCRS	0.00155	2.33835
PA4135	---	probable transcriptional regulator	TR	0.00145293	-2.22405
PA4163	---	---	HUU	0.000144061	-2.33904
PA4164	---	---	HUU	0.000119225	-2.47128
PA4197	bfiS	biofilm initiation sensor	TCRS	0.00343729	2.35013
PA4243	secY	secretion protein SecY	PSE, MP	0.00306804	-2.07074
PA4247	rplR	50S ribosomal protein L18	TPTMD	8.61469e-05	-2.0141
PA4248	rplF	50S ribosomal protein L6	TPTMD	0.000632142	-2.00967
PA4268	rpsL	30S ribosomal protein S12	TPTMD	0.000216778	-2.56743
PA4280	birA	BirA bifunctional protein	BCPGC	0.00172606	-2.35975
PA4290	---	probable chemotaxis transducer	CHE, AP	0.00295998	2.64641
PA4309	pctA	chemotactic transducer PctA	CHE, AP	0.000114894	5.40007
PA4312	---	conserved hypothetical protein	HUU	0.00221485	2.21716
PA4314	purU1	formyltetrahydrofolate deformylase	NBM	8.15856e-05	-2.2262
PA4320	---	---	MP, HUU	0.000308136	-2.11027
PA4324	---	---	HUU	0.00144171	2.25099
PA4326	---	---	HUU	4.36951e-05	4.70398
PA4351	olsA	---	FAPM	0.000413628	2.90376
PA4352	---	conserved hypothetical protein	HUU	0.000127976	2.85587
PA4359	feoA	conserved hypothetical protein	HUU	0.00498084	3.41366
PA4367	bifA	---	MA, CWLC	7.24495e-05	2.25677
PA4372	---	---	HUU	0.000491854	-2.04748
PA4373	---	---	HUU	0.00147896	-2.42919
PA4389	---	probable short-chain dehydrogenase	AABM, PE	0.000439024	-2.36652
PA4427	sspB	stringent starvation protein B	AP	2.66606e-05	-3.44802
PA4428	sspA	stringent starvation protein A	AP	0.00059945	-3.23438
PA4430	---	probable cytochrome b	EM	4.95486e-05	-2.62938
PA4431	---	probable iron-sulfur protein	PE	0.000471883	-2.46094
PA4433	rplM	50S ribosomal protein L13	TPTMD	0.000178142	-2.9633
PA4435	---	probable acyl-CoA dehydrogenase	PE	0.000301222	6.31502
PA4439	trpS	tryptophanyl-tRNA synthetase	TPTMD, AABM	0.000751029	-2.43102
PA4449	hisG	ATP-phosphoribosyltransferase	AABM	4.79906e-05	-2.66511
PA4451	yrbA	conserved hypothetical protein	HUU	3.27196e-05	-2.20738
PA4463	yhbH	conserved hypothetical protein	HUU	0.000983144	2.35902
PA4473	yjgA	---	HUU	2.64241e-05	-2.6867
PA4474	tldD	conserved hypothetical protein	HUU	0.00053521	2.61688
PA4479	mreD	rod shape-determining protein MreD	CD, CWLC	0.00114312	-2.45422
PA4500	---	probable binding protein component of ABC transporter	TSM	0.00517988	-2.11961
PA4523	---	---	HUU	4.64922e-05	6.14382
PA4527	pilC	still frameshift type 4 fimbrial biogenesis protein PilC	MA	0.000363058	2.40699
PA4535	---	---	HUU	0.000513406	2.33511
PA4542	clpB	ClpB protein	TPTMD	1.28496e-05	4.14852
PA4563	rpsT	30S ribosomal protein S20	TPTMD, CIM	0.000697921	-3.12518
PA4575	---	---	HUU	0.00354209	4.31224
PA4577	---	---	HUU	0.000611287	4.04382
PA4579	---		HUU	0.00157138	-2.00477
PA4587	ccpR	cytochrome c551 peroxidase precursor	EM	0.000428642	2.44162
PA4596	---	probable transcriptional regulator	TR	0.00293624	5.01751
PA4599	mexC	Resistance-Nodulation-Cell Division (RND) multidrug efflux membrane fusion protein	ARS, TSM	0.000348471	3.70328
PA4605	ybdD	conserved hypothetical protein	HUU	0.00716024	2.18503
PA4606	cstA	conserved hypothetical protein	AP	0.000174749	2.85763
PA4609	radA	DNA repair protein RadA	DRRMR	0.00916173	-2.04149
PA4610	---	---	HUU	0.00511546	3.95179
PA4611	---	---	HUU	0.00704324	3.24498
PA4614	mscL	conductance mechanosensitive channel	TSM, MP, AP	0.00120789	2.1119
PA4615	---	probable oxidoreductase	PE	0.00354518	3.12324
PA4627	yjjT	conserved hypothetical protein	HUU	0.00188789	-2.28606
PA4633	---	probable chemotaxis transducer	CHE, AP	0.000522198	3.76456
PA4640	mqoB	malate:quinone oxidoreductase	CIM, EM	0.00402277	-2.00266
PA4645	hpt	probable purine/pyrimidine phosphoribosyl transferase	NBM	0.000208286	-2.008
PA4646	upp	uracil phosphoribosyltransferase	NBM	1.35538e-05	-2.21306
PA4648	cupE1	Pilin subunit CupE1	MA, CWLC	0.00177513	3.31926
PA4656	---	conserved hypothetical protein	HUU	0.000902686	4.07825
PA4659	---	probable transcriptional regulator	TR	5.46174e-05	23.943
PA4660	phr	deoxyribodipyrimidine photolyase	DRRMR	0.000143876	6.54033
PA4664	hemK	probable methyl transferase	BCPGC	0.00186657	-2.45874
PA4671	rplY	probable ribosomal protein L25	TPTMD, AP	0.000721897	-2.13928
PA4674	vapI	conserved hypothetical protein	HUU	0.0010429	2.97903
PA4681	---	---	HUU	0.00113411	3.34086
PA4682	---	---	HUU	0.000814858	5.23988
PA4685	---	---	HUU	0.00178487	-2.62117
PA4693	pssA	phosphatidylserine synthase	FAPM	0.00382511	-2.07136
PA4702	---	---	HUU	0.000865537	2.88917
PA4703	---	---	HUU	0.00449233	2.6119
PA4704	cbpA	cAMP-binding protein A	HUU	0.00665746	-2.52121
PA4723	dksA	suppressor protein DksA	TR, AP, DRRMR	0.000350408	-2.50133
PA4727	pcnB	poly(A) polymerase	TRNAPD	0.0035605	-2.07378
PA4728	folK	2-amino-4-hydroxy-6-hydroxymethyldihydropteridine pyrophosphokinase	BCPGC	0.00606355	-2.48647
PA4731	panD	aspartate 1-decarboxylase precursor	AABM, BCPGC	4.68412e-05	-2.79068
PA4748	tpiA	triosephosphate isomerase	EM, CIM	0.00196325	-2.19132
PA4757	yeaS	conserved hypothetical protein	MP	0.000271901	-2.54626
PA4773	---	---	HUU	0.000218298	-3.9422
PA4774	---	---	HUU	5.21983e-05	-3.51078
PA4775	---	---	HUU	0.000844102	-2.29105
PA4783	yedA	conserved hypothetical protein	MP	0.00010082	2.56856
PA4786	---	probable short-chain dehydrogenase	PE	6.84781e-05	3.30632
PA4803	---	---	HUU	0.00426842	2.41175
PA4833	---	conserved hypothetical protein	MP	3.1902e-05	2.92004
PA4851	---	---	HUU	0.0091689	-2.42431
PA4853	fis	DNA-binding protein Fis	TR, DRRMR, TRNAPD	2.40476e-05	-2.21276
PA4854	purH	phosphoribosylaminoimidazolecarboxamide formyltransferase	NBM	0.00134494	-3.02942
PA4855	purD	phosphoribosylamine--glycine ligase	NBM	0.000945361	-2.77726
PA4870	ybiI	conserved hypothetical protein	HUU	0.0103386	2.69306
PA4877	---	---	HUU	1.36293e-06	3.5634
PA4879	yhjG	conserved hypothetical protein	HUU	1.99305e-05	2.86409
PA4881	---	---	HUU	0.000667085	10.0122
PA4918	---	---	HUU	0.00743116	2.23162
PA4921	achE	acetylcholinesterase, AchE	HUU	0.0102244	2.31386
PA4957	psd	phosphatidylserine decarboxylase	AABM, FAPM	0.00614068	-2.15191
PA4958	---	---	HUU	0.00160268	2.34205
PA4960	serB	probable phosphoserine phosphatase	AABM	0.00463442	-2.05071
PA4966	---	---	HUU	0.000253516	-2.14409
PA4967	parE	topoisomerase IV subunit B	DRRMR	0.000432937	-2.23838
PA4987	---	probable transcriptional regulator	TR	0.0109608	-2.33307
PA4991	---	---	HUU	9.32688e-05	-2.33367
PA5005	---	probable carbamoyl transferase	PE	7.63208e-06	-2.11467
PA5017	---	conserved hypothetical protein	HUU	0.00276087	2.22299
PA5026	---	---	HUU	5.44438e-05	5.64242
PA5027	---	---	HUU	0.00150167	4.12702
PA5033	---	---	HUU	0.00174276	-2.58927
PA5043	pilN	type 4 fimbrial biogenesis protein PilN	MA	0.000651865	2.10804
PA5051	argS	arginyl-tRNA synthetase	TPTMD	5.64084e-05	2.87252
PA5063	ubiE	ubiquinone biosynthesis methyltransferase UbiE	EM, BCPGC	0.00127721	-2.20152
PA5064	---	---	HUU	0.00119248	-2.3127
PA5094	---	probable ATP-binding component of ABC transporter	TSM	0.00020815	2.81788
PA5095	---	probable permease of ABC transporter	TSM, MP	0.0116648	2.14014
PA5104	---	conserved hypothetical protein	HUU	0.000166347	2.58276
PA5105	hutC	histidine utilization repressor HutC	TR	0.000533402	2.04014
PA5106	---	conserved hypothetical protein	HUU	0.000750395	2.66603
PA5117	typA	regulatory protein TypA	AP	0.00396257	-2.85619
PA5128	secB	secretion protein SecB	PSE	4.19434e-05	-2.89111
PA5129	grx	glutaredoxin	EM, NBM	2.25745e-05	-3.51307
PA5149	mviM	conserved hypothetical protein	HUU	0.00746229	-2.00267
PA5170	arcD	arginine/ornithine antiporter	TSM, MP, AABM	0.000200243	2.40823
PA5201	yhgF	conserved hypothetical protein	HUU	0.00208604	-2.23294
PA5202	---	---	HUU	0.000487321	-2.86236
PA5206	argE	acetylornithine deacetylase	AABM	0.000449603	2.26364
PA5207	---	probable phosphate transporter	TSM, MP	0.00890396	3.12188
PA5212	---	---	HUU	2.57008e-07	3.15226
PA5232	yhiI	conserved hypothetical protein	HUU	0.000369252	3.83743
PA5236	ubiB	probable aromatic hydrocarbon reductase	PE	0.000695179	-2.13126
PA5241	ppx	exopolyphosphatase	NBM, AP	5.20536e-06	-2.07139
PA5263	argH	argininosuccinate lyase	AABM	0.000950532	-2.00011
PA5272	cyaA	adenylate cyclase	AP	0.00243904	2.12705
PA5277	lysA	diaminopimelate decarboxylase	AABM	0.000103153	-2.01896
PA5278	dapF	diaminopimelate epimerase	AABM	0.000435457	-2.36142
PA5285	---	---	HUU	2.55144e-05	-2.59853
PA5300	cycB	cytochrome c5	EM	0.000147365	-3.58048
PA5315	rpmG	50S ribosomal protein L33	TPTMD	0.000232471	-2.89185
PA5316	rpmB	50S ribosomal protein L28	TPTMD	7.46286e-05	-2.53838
PA5321	dut	deoxyuridine 5'-triphosphate nucleotidohydrolase	NBM	0.000640791	-2.2743
PA5339	---	conserved hypothetical protein	HUU	0.000131849	-2.08201
PA5340	---	---	HUU	0.000353035	-3.3751
PA5343	---	---	HUU	0.000902832	-2.20956
PA5346	sadB	---	HUU	0.000668777	2.61717
PA5351	rubA1	Rubredoxin 1	CCC	0.00629462	-2.23753
PA5408	---	---	HUU	7.54431e-06	3.44052
PA5409	---	---	MP	1.40602e-05	4.5305
PA5413	ltaA	low specificity l-threonine aldolase	AABM	0.000105471	-3.5846
PA5414	---	---	HUU	0.00110852	-2.16184
PA5424	yeaQ	conserved hypothetical protein	MP	0.000153624	2.87494
PA5427	adhA	alcohol dehydrogenase	EM, CCC	1.15215e-05	4.68277
PA5429	aspA	aspartate ammonia-lyase	AABM	0.0174008	-2.20588
PA5437	---	probable transcriptional regulator	TR	9.28749e-05	-2.21272
PA5439	---	probable glucose-6-phosphate dehydrogenase	EM	0.000643297	2.0078
PA5443	uvrD	DNA helicase II	DRRMR	0.000570105	-2.11916
PA5446	---	---	HUU	0.0009202	2.54156
PA5460	---	---	HUU	0.000845203	12.5997
PA5464	---	---	HUU	0.00313685	-2.0247
PA5467	---	---	HUU	0.0100079	2.01824
PA5475	---	---	HUU	0.000277962	5.43251
PA5481	---	---	HUU	0.019655	2.19007
PA5482	---	---	MP	0.000229542	2.18274
PA5490	cc4	cytochrome c4 precursor	EM	0.00219905	-2.50415
PA5494	---	---	HUU	0.00285578	2.47925
PA5495	thrB	homoserine kinase	AABM	0.000920868	2.84829
PA5499	np20	transcriptional regulator np20	TR	0.000220426	2.77023
PA5500	znuC	zinc transport protein ZnuC	TSM	0.0158964	2.10393
PA5549	glmS	glucosamine--fructose-6-phosphate aminotransferase	CIM	0.00148864	-2.0013
PA5553	atpC	ATP synthase epsilon chain	EM	0.00379184	-2.16151
PA5555	atpG	ATP synthase gamma chain	EM	5.95408e-05	-2.19426
PA5557	atpH	ATP synthase delta chain	EM	0.000120392	-2.47315
PA5558	atpF	ATP synthase B chain	EM	8.59572e-05	-2.10229
PA5559	atpE	atp synthase C chain	EM	8.39413e-06	-2.31364
PA5560	atpB	ATP synthase A chain	EM	0.000218897	-3.77157
PA5565	gidA	glucose-inhibited division protein A	CD	3.56646e-05	-2.73862
PA5569	rnpA	ribonuclease P protein component	TPTMD	0.00129199	-2.13029
PA5570	rpmH	50S ribosomal protein L34	TPTMD, CIM	0.000202422	-2.55043
Pae_tRNA_Cys			NCRNA	0.00342912	2.26
